# Supplementary material for: Leaf functional traits highlight phenotypic variation of two tree species in the urban environment
Source: Front Plant Sci. 2024 Dec 17;15:1450723. doi: 10.3389/fpls.2024.1450723 (PMC11688637; doi:10.3389/fpls.2024.1450723)
Supplement: Supplementary file 2 [file Table1.xlsx]

## Sheet: TRY, BIEN
Database	scrubbed_species_binomial	Common_name	trait_name	trait_value	unit	url_source/Reference	project_pi	project_pi_contact	access	id
BIEN	Acer platanoides	Norway Maple	leaf area	87.565	cm2	http://www.leda-traitbase.org/LEDAportal/	K. Thompson	ken.thompson@sheffield.ac.uk	public	4431080
BIEN	Acer platanoides	Norway Maple	leaf area	68.248	cm2	http://www.leda-traitbase.org/LEDAportal/	K. Thompson	ken.thompson@sheffield.ac.uk	public	4431084
BIEN	Acer platanoides	Norway Maple	leaf area	77.906	cm2	http://datadryad.org/resource/doi:10.5061/dryad.r3n45	Price CA	charles.price@uwa.edu.au	public	3117925
BIEN	Acer platanoides	Norway Maple	leaf area	53.7	cm2	http://datadryad.org/resource/doi:10.5061/dryad.r3n45	Price CA	charles.price@uwa.edu.au	public	3117926
TRY	Acer platanoides	Norway Maple	Leaf area (in case of compound leaves: leaflet, petiole excluded)	61.22	cm2	Cornelissen, J. H. C., B. Cerabolini, P. Castro-Diez, P. Villar-Salvador, G. Montserrat-Marti, J. P. Puyravaud, M. Maestro, M. J. A. Werger, and R. Aerts. 2003. Functional traits of woody plants: correspondence of species rankings between field adults and laboratory-grown seedlings? Journal of Vegetation Science 14:311-322.	Cornelissen			456361
TRY	Acer platanoides	Norway Maple	Leaf area (in case of compound leaves: leaflet, petiole excluded)	93.62	cm2	Cornelissen, J. H. C., B. Cerabolini, P. Castro-Diez, P. Villar-Salvador, G. Montserrat-Marti, J. P. Puyravaud, M. Maestro, M. J. A. Werger, and R. Aerts. 2003. Functional traits of woody plants: correspondence of species rankings between field adults and laboratory-grown seedlings? Journal of Vegetation Science 14:311-322.	Cornelissen			456370
TRY	Acer platanoides	Norway Maple	Leaf area (in case of compound leaves: leaflet, petiole excluded)	83.42	cm2	Cornelissen, J. H. C., B. Cerabolini, P. Castro-Diez, P. Villar-Salvador, G. Montserrat-Marti, J. P. Puyravaud, M. Maestro, M. J. A. Werger, and R. Aerts. 2003. Functional traits of woody plants: correspondence of species rankings between field adults and laboratory-grown seedlings? Journal of Vegetation Science 14:311-322.	Cornelissen			456379
TRY	Acer platanoides	Norway Maple	Leaf area (in case of compound leaves: leaflet, petiole excluded)	48.74	cm2	Cornelissen, J. H. C., B. Cerabolini, P. Castro-Diez, P. Villar-Salvador, G. Montserrat-Marti, J. P. Puyravaud, M. Maestro, M. J. A. Werger, and R. Aerts. 2003. Functional traits of woody plants: correspondence of species rankings between field adults and laboratory-grown seedlings? Journal of Vegetation Science 14:311-322.	Cornelissen			456388
TRY	Acer platanoides	Norway Maple	Leaf area (in case of compound leaves: leaflet, petiole excluded)	57.3	cm2	Cornelissen, J. H. C., B. Cerabolini, P. Castro-Diez, P. Villar-Salvador, G. Montserrat-Marti, J. P. Puyravaud, M. Maestro, M. J. A. Werger, and R. Aerts. 2003. Functional traits of woody plants: correspondence of species rankings between field adults and laboratory-grown seedlings? Journal of Vegetation Science 14:311-322.	Cornelissen			456397
TRY	Acer platanoides	Norway Maple	Leaf area (in case of compound leaves: leaflet, petiole excluded)	96.91	cm2	Cornelissen, J. H. C., B. Cerabolini, P. Castro-Diez, P. Villar-Salvador, G. Montserrat-Marti, J. P. Puyravaud, M. Maestro, M. J. A. Werger, and R. Aerts. 2003. Functional traits of woody plants: correspondence of species rankings between field adults and laboratory-grown seedlings? Journal of Vegetation Science 14:311-322.	Cornelissen			456406
TRY	Acer platanoides	Norway Maple	Leaf area (in case of compound leaves: leaflet, petiole excluded)	29.74	cm2	Cornelissen, J. H. C., B. Cerabolini, P. Castro-Diez, P. Villar-Salvador, G. Montserrat-Marti, J. P. Puyravaud, M. Maestro, M. J. A. Werger, and R. Aerts. 2003. Functional traits of woody plants: correspondence of species rankings between field adults and laboratory-grown seedlings? Journal of Vegetation Science 14:311-322.	Cornelissen			456415
TRY	Acer platanoides	Norway Maple	Leaf area (in case of compound leaves: leaflet, petiole excluded)	46.35	cm2	Cornelissen, J. H. C., B. Cerabolini, P. Castro-Diez, P. Villar-Salvador, G. Montserrat-Marti, J. P. Puyravaud, M. Maestro, M. J. A. Werger, and R. Aerts. 2003. Functional traits of woody plants: correspondence of species rankings between field adults and laboratory-grown seedlings? Journal of Vegetation Science 14:311-322.	Cornelissen			456424
TRY	Acer platanoides	Norway Maple	Leaf area (in case of compound leaves: leaflet, petiole excluded)	30.07	cm2	Cornelissen, J. H. C., B. Cerabolini, P. Castro-Diez, P. Villar-Salvador, G. Montserrat-Marti, J. P. Puyravaud, M. Maestro, M. J. A. Werger, and R. Aerts. 2003. Functional traits of woody plants: correspondence of species rankings between field adults and laboratory-grown seedlings? Journal of Vegetation Science 14:311-322.	Cornelissen			456433
TRY	Acer platanoides	Norway Maple	Leaf area (in case of compound leaves: leaflet, petiole excluded)	106.56	cm2	Cornelissen, J. H. C., B. Cerabolini, P. Castro-Diez, P. Villar-Salvador, G. Montserrat-Marti, J. P. Puyravaud, M. Maestro, M. J. A. Werger, and R. Aerts. 2003. Functional traits of woody plants: correspondence of species rankings between field adults and laboratory-grown seedlings? Journal of Vegetation Science 14:311-322.	Cornelissen			456442
TRY	Acer platanoides	Norway Maple	Leaf area (in case of compound leaves: leaflet, petiole excluded)	102.66	cm2	Cornelissen, J. H. C., B. Cerabolini, P. Castro-Diez, P. Villar-Salvador, G. Montserrat-Marti, J. P. Puyravaud, M. Maestro, M. J. A. Werger, and R. Aerts. 2003. Functional traits of woody plants: correspondence of species rankings between field adults and laboratory-grown seedlings? Journal of Vegetation Science 14:311-322.	Cornelissen			456451
TRY	Acer platanoides	Norway Maple	Leaf area (in case of compound leaves: leaflet, petiole excluded)	51.28	cm2	Cornelissen, J. H. C., B. Cerabolini, P. Castro-Diez, P. Villar-Salvador, G. Montserrat-Marti, J. P. Puyravaud, M. Maestro, M. J. A. Werger, and R. Aerts. 2003. Functional traits of woody plants: correspondence of species rankings between field adults and laboratory-grown seedlings? Journal of Vegetation Science 14:311-322.	Cornelissen			456460
TRY	Acer platanoides	Norway Maple	Leaf area (in case of compound leaves: leaflet, petiole excluded)	68.34	cm2	Cornelissen, J. H. C., B. Cerabolini, P. Castro-Diez, P. Villar-Salvador, G. Montserrat-Marti, J. P. Puyravaud, M. Maestro, M. J. A. Werger, and R. Aerts. 2003. Functional traits of woody plants: correspondence of species rankings between field adults and laboratory-grown seedlings? Journal of Vegetation Science 14:311-322.	Cornelissen			456469
TRY	Acer platanoides	Norway Maple	Leaf area (in case of compound leaves: leaflet, petiole excluded)	102.85	cm2	Cornelissen, J. H. C., B. Cerabolini, P. Castro-Diez, P. Villar-Salvador, G. Montserrat-Marti, J. P. Puyravaud, M. Maestro, M. J. A. Werger, and R. Aerts. 2003. Functional traits of woody plants: correspondence of species rankings between field adults and laboratory-grown seedlings? Journal of Vegetation Science 14:311-322.	Cornelissen			456478
TRY	Acer platanoides	Norway Maple	Leaf area (in case of compound leaves: leaflet, petiole excluded)	59.1	cm2	Cornelissen, J. H. C., B. Cerabolini, P. Castro-Diez, P. Villar-Salvador, G. Montserrat-Marti, J. P. Puyravaud, M. Maestro, M. J. A. Werger, and R. Aerts. 2003. Functional traits of woody plants: correspondence of species rankings between field adults and laboratory-grown seedlings? Journal of Vegetation Science 14:311-322.	Cornelissen			456487
TRY	Acer platanoides	Norway Maple	Leaf area (in case of compound leaves: leaflet, petiole excluded)	152.57	cm2	Cornelissen, J. H. C., B. Cerabolini, P. Castro-Diez, P. Villar-Salvador, G. Montserrat-Marti, J. P. Puyravaud, M. Maestro, M. J. A. Werger, and R. Aerts. 2003. Functional traits of woody plants: correspondence of species rankings between field adults and laboratory-grown seedlings? Journal of Vegetation Science 14:311-322.	Cornelissen			456496
TRY	Acer platanoides	Norway Maple	Leaf area (in case of compound leaves: leaflet, petiole excluded)	66.22	cm2	Cornelissen, J. H. C., B. Cerabolini, P. Castro-Diez, P. Villar-Salvador, G. Montserrat-Marti, J. P. Puyravaud, M. Maestro, M. J. A. Werger, and R. Aerts. 2003. Functional traits of woody plants: correspondence of species rankings between field adults and laboratory-grown seedlings? Journal of Vegetation Science 14:311-322.	Cornelissen			456505
TRY	Acer platanoides	Norway Maple	Leaf area (in case of compound leaves: leaflet, petiole excluded)	99.48	cm2	Cornelissen, J. H. C., B. Cerabolini, P. Castro-Diez, P. Villar-Salvador, G. Montserrat-Marti, J. P. Puyravaud, M. Maestro, M. J. A. Werger, and R. Aerts. 2003. Functional traits of woody plants: correspondence of species rankings between field adults and laboratory-grown seedlings? Journal of Vegetation Science 14:311-322.	Cornelissen			456514
TRY	Acer platanoides	Norway Maple	Leaf area (in case of compound leaves: leaflet, petiole excluded)	99.65	cm2	Cornelissen, J. H. C., B. Cerabolini, P. Castro-Diez, P. Villar-Salvador, G. Montserrat-Marti, J. P. Puyravaud, M. Maestro, M. J. A. Werger, and R. Aerts. 2003. Functional traits of woody plants: correspondence of species rankings between field adults and laboratory-grown seedlings? Journal of Vegetation Science 14:311-322.	Cornelissen			456523
TRY	Acer platanoides	Norway Maple	Leaf area (in case of compound leaves: leaflet, petiole excluded)	49.51	cm2	Cornelissen, J. H. C., B. Cerabolini, P. Castro-Diez, P. Villar-Salvador, G. Montserrat-Marti, J. P. Puyravaud, M. Maestro, M. J. A. Werger, and R. Aerts. 2003. Functional traits of woody plants: correspondence of species rankings between field adults and laboratory-grown seedlings? Journal of Vegetation Science 14:311-322.	Cornelissen			456532
TRY	Acer platanoides	Norway Maple	Leaf area (in case of compound leaves: leaflet, petiole excluded)	58.49	cm2	Cornelissen, J. H. C., B. Cerabolini, P. Castro-Diez, P. Villar-Salvador, G. Montserrat-Marti, J. P. Puyravaud, M. Maestro, M. J. A. Werger, and R. Aerts. 2003. Functional traits of woody plants: correspondence of species rankings between field adults and laboratory-grown seedlings? Journal of Vegetation Science 14:311-322.	Cornelissen			456541
TRY	Acer platanoides	Norway Maple	Leaf area (in case of compound leaves: leaflet, petiole excluded)	129.9	cm2	Cornelissen, J. H. C., B. Cerabolini, P. Castro-Diez, P. Villar-Salvador, G. Montserrat-Marti, J. P. Puyravaud, M. Maestro, M. J. A. Werger, and R. Aerts. 2003. Functional traits of woody plants: correspondence of species rankings between field adults and laboratory-grown seedlings? Journal of Vegetation Science 14:311-322.	Cornelissen			456550
TRY	Acer platanoides	Norway Maple	Leaf area (in case of compound leaves: leaflet, petiole excluded)	100.49	cm2	Cornelissen, J. H. C., B. Cerabolini, P. Castro-Diez, P. Villar-Salvador, G. Montserrat-Marti, J. P. Puyravaud, M. Maestro, M. J. A. Werger, and R. Aerts. 2003. Functional traits of woody plants: correspondence of species rankings between field adults and laboratory-grown seedlings? Journal of Vegetation Science 14:311-322.	Cornelissen			456559
TRY	Acer platanoides	Norway Maple	Leaf area (in case of compound leaves: leaflet, petiole excluded)	83.59	cm2	Cornelissen, J. H. C., B. Cerabolini, P. Castro-Diez, P. Villar-Salvador, G. Montserrat-Marti, J. P. Puyravaud, M. Maestro, M. J. A. Werger, and R. Aerts. 2003. Functional traits of woody plants: correspondence of species rankings between field adults and laboratory-grown seedlings? Journal of Vegetation Science 14:311-322.	Cornelissen			456568
TRY	Acer platanoides	Norway Maple	Leaf area (in case of compound leaves: leaflet, petiole excluded)	96.8	cm2	Cornelissen, J. H. C., B. Cerabolini, P. Castro-Diez, P. Villar-Salvador, G. Montserrat-Marti, J. P. Puyravaud, M. Maestro, M. J. A. Werger, and R. Aerts. 2003. Functional traits of woody plants: correspondence of species rankings between field adults and laboratory-grown seedlings? Journal of Vegetation Science 14:311-322.	Cornelissen			456577
TRY	Acer platanoides	Norway Maple	Leaf area (in case of compound leaves: leaflet, petiole excluded)	54.19	cm2	Cornelissen, J. H. C., B. Cerabolini, P. Castro-Diez, P. Villar-Salvador, G. Montserrat-Marti, J. P. Puyravaud, M. Maestro, M. J. A. Werger, and R. Aerts. 2003. Functional traits of woody plants: correspondence of species rankings between field adults and laboratory-grown seedlings? Journal of Vegetation Science 14:311-322.	Cornelissen			456586
TRY	Acer platanoides	Norway Maple	Leaf area (in case of compound leaves: leaflet, petiole excluded)	47.7	cm2	Cornelissen, J. H. C., B. Cerabolini, P. Castro-Diez, P. Villar-Salvador, G. Montserrat-Marti, J. P. Puyravaud, M. Maestro, M. J. A. Werger, and R. Aerts. 2003. Functional traits of woody plants: correspondence of species rankings between field adults and laboratory-grown seedlings? Journal of Vegetation Science 14:311-322.	Cornelissen			456595
TRY	Acer platanoides	Norway Maple	Leaf area (in case of compound leaves: leaflet, petiole excluded)	86.92	cm2	Cornelissen, J. H. C., B. Cerabolini, P. Castro-Diez, P. Villar-Salvador, G. Montserrat-Marti, J. P. Puyravaud, M. Maestro, M. J. A. Werger, and R. Aerts. 2003. Functional traits of woody plants: correspondence of species rankings between field adults and laboratory-grown seedlings? Journal of Vegetation Science 14:311-322.	Cornelissen			456604
TRY	Acer platanoides	Norway Maple	Leaf area (in case of compound leaves: leaflet, petiole excluded)	62.52	cm2	Cornelissen, J. H. C., B. Cerabolini, P. Castro-Diez, P. Villar-Salvador, G. Montserrat-Marti, J. P. Puyravaud, M. Maestro, M. J. A. Werger, and R. Aerts. 2003. Functional traits of woody plants: correspondence of species rankings between field adults and laboratory-grown seedlings? Journal of Vegetation Science 14:311-322.	Cornelissen			456613
TRY	Acer platanoides	Norway Maple	Leaf area (in case of compound leaves: leaflet, petiole excluded)	111	cm2	Cornelissen, J. H. C., B. Cerabolini, P. Castro-Diez, P. Villar-Salvador, G. Montserrat-Marti, J. P. Puyravaud, M. Maestro, M. J. A. Werger, and R. Aerts. 2003. Functional traits of woody plants: correspondence of species rankings between field adults and laboratory-grown seedlings? Journal of Vegetation Science 14:311-322.	Cornelissen			456622
TRY	Acer platanoides	Norway Maple	Leaf area (in case of compound leaves: leaflet, petiole excluded)	87.565	cm2	Kleyer, M., R. M. Bekker, I. C. Knevel, J. P. Bakker, K. Thompson, M. Sonnenschein, P. Poschlod, J. M. van Groenendael, L. Klimes, J. Klimesova, S. Klotz, G. M. Rusch, Hermy, M. , D. Adriaens, G. Boedeltje, B. Bossuyt, A. Dannemann, P. Endels, L. Götzenberger, J. G. Hodgson, A.-K. Jackel, I. Kühn, D. Kunzmann, W. A. Ozinga, C. Römermann, M. Stadler, J. Schlegelmilch, H. J. Steendam, O. Tackenberg…	Kleyer			1974527
TRY	Acer platanoides	Norway Maple	Leaf area (in case of compound leaves: leaflet, petiole excluded)	87.565	cm2	Kleyer, M., R. M. Bekker, I. C. Knevel, J. P. Bakker, K. Thompson, M. Sonnenschein, P. Poschlod, J. M. van Groenendael, L. Klimes, J. Klimesova, S. Klotz, G. M. Rusch, Hermy, M. , D. Adriaens, G. Boedeltje, B. Bossuyt, A. Dannemann, P. Endels, L. Götzenberger, J. G. Hodgson, A.-K. Jackel, I. Kühn, D. Kunzmann, W. A. Ozinga, C. Römermann, M. Stadler, J. Schlegelmilch, H. J. Steendam, O. Tackenberg…	Kleyer			1974532
TRY	Acer platanoides	Norway Maple	Leaf area (in case of compound leaves: leaflet, petiole excluded)	68.248	cm2	Kleyer, M., R. M. Bekker, I. C. Knevel, J. P. Bakker, K. Thompson, M. Sonnenschein, P. Poschlod, J. M. van Groenendael, L. Klimes, J. Klimesova, S. Klotz, G. M. Rusch, Hermy, M. , D. Adriaens, G. Boedeltje, B. Bossuyt, A. Dannemann, P. Endels, L. Götzenberger, J. G. Hodgson, A.-K. Jackel, I. Kühn, D. Kunzmann, W. A. Ozinga, C. Römermann, M. Stadler, J. Schlegelmilch, H. J. Steendam, O. Tackenberg…	Kleyer			1974536
TRY	Acer platanoides	Norway Maple	Leaf area (in case of compound leaves: leaflet, petiole excluded)	68.248	cm2	Kleyer, M., R. M. Bekker, I. C. Knevel, J. P. Bakker, K. Thompson, M. Sonnenschein, P. Poschlod, J. M. van Groenendael, L. Klimes, J. Klimesova, S. Klotz, G. M. Rusch, Hermy, M. , D. Adriaens, G. Boedeltje, B. Bossuyt, A. Dannemann, P. Endels, L. Götzenberger, J. G. Hodgson, A.-K. Jackel, I. Kühn, D. Kunzmann, W. A. Ozinga, C. Römermann, M. Stadler, J. Schlegelmilch, H. J. Steendam, O. Tackenberg…	Kleyer			1974541
TRY	Acer platanoides	Norway Maple	Leaf area (in case of compound leaves: leaflet, undefined if petiole is in- or excluded)	51.9354	cm2	Kleyer, M., R. M. Bekker, I. C. Knevel, J. P. Bakker, K. Thompson, M. Sonnenschein, P. Poschlod, J. M. van Groenendael, L. Klimes, J. Klimesova, S. Klotz, G. M. Rusch, Hermy, M. , D. Adriaens, G. Boedeltje, B. Bossuyt, A. Dannemann, P. Endels, L. Götzenberger, J. G. Hodgson, A.-K. Jackel, I. Kühn, D. Kunzmann, W. A. Ozinga, C. Römermann, M. Stadler, J. Schlegelmilch, H. J. Steendam, O. Tackenberg…	Kleyer			1974550
TRY	Acer platanoides	Norway Maple	Leaf area (in case of compound leaves: leaflet, undefined if petiole is in- or excluded)	51.9354	cm2	Kleyer, M., R. M. Bekker, I. C. Knevel, J. P. Bakker, K. Thompson, M. Sonnenschein, P. Poschlod, J. M. van Groenendael, L. Klimes, J. Klimesova, S. Klotz, G. M. Rusch, Hermy, M. , D. Adriaens, G. Boedeltje, B. Bossuyt, A. Dannemann, P. Endels, L. Götzenberger, J. G. Hodgson, A.-K. Jackel, I. Kühn, D. Kunzmann, W. A. Ozinga, C. Römermann, M. Stadler, J. Schlegelmilch, H. J. Steendam, O. Tackenberg…	Kleyer			1974551
TRY	Acer platanoides	Norway Maple	Leaf area (in case of compound leaves undefined if leaf or leaflet, undefined if petiole is in- or excluded)	94.126	cm2	Poschlod, P., M. Kleyer, A. K. Jackel, A. Dannemann, and O. Tackenberg. 2003. BIOPOP - a database of plant traits and Internet application for nature conservation. Folia Geobotanica 38:263-271.	Poschlod			4799256
TRY	Acer platanoides	Norway Maple	Leaf area (in case of compound leaves: leaflet, undefined if petiole is in- or excluded)	77.9063	cm2	Wright, I. J., P. B. Reich, M. Westoby, D. D. Ackerly, Z. Baruch, F. Bongers, J. Cavender-Bares, T. Chapin, J. H. C. Cornelissen, M. Diemer, J. Flexas, E. Garnier, P. K. Groom, J. Gulias, K. Hikosaka, B. B. Lamont, T. Lee, W. Lee, C. Lusk, J. J. Midgley, M. L. Navas, U. Niinemets, J. Oleksyn, N. Osada, H. Poorter, P. Poot, L. Prior, V. I. Pyankov, C. Roumet, S. C. Thomas, M. G. Tjoelker, E. J. Ve…	Wright			8563884
TRY	Acer platanoides	Norway Maple	Leaf area (in case of compound leaves: leaflet, undefined if petiole is in- or excluded)	53.7	cm2	Wright, I. J., P. B. Reich, M. Westoby, D. D. Ackerly, Z. Baruch, F. Bongers, J. Cavender-Bares, T. Chapin, J. H. C. Cornelissen, M. Diemer, J. Flexas, E. Garnier, P. K. Groom, J. Gulias, K. Hikosaka, B. B. Lamont, T. Lee, W. Lee, C. Lusk, J. J. Midgley, M. L. Navas, U. Niinemets, J. Oleksyn, N. Osada, H. Poorter, P. Poot, L. Prior, V. I. Pyankov, C. Roumet, S. C. Thomas, M. G. Tjoelker, E. J. Ve…	Wright			8663831
TRY	Acer platanoides	Norway Maple	Leaf area (in case of compound leaves: leaf, undefined if petiole in- or excluded)	53.7	cm2	Wright, I. J., P. B. Reich, M. Westoby, D. D. Ackerly, Z. Baruch, F. Bongers, J. Cavender-Bares, T. Chapin, J. H. C. Cornelissen, M. Diemer, J. Flexas, E. Garnier, P. K. Groom, J. Gulias, K. Hikosaka, B. B. Lamont, T. Lee, W. Lee, C. Lusk, J. J. Midgley, M. L. Navas, U. Niinemets, J. Oleksyn, N. Osada, H. Poorter, P. Poot, L. Prior, V. I. Pyankov, C. Roumet, S. C. Thomas, M. G. Tjoelker, E. J. Ve…	Wright			8663833
TRY	Acer platanoides	Norway Maple	Leaf area (in case of compound leaves: leaflet, undefined if petiole is in- or excluded)	90.3046	cm2	Wright, I. J., P. B. Reich, M. Westoby, D. D. Ackerly, Z. Baruch, F. Bongers, J. Cavender-Bares, T. Chapin, J. H. C. Cornelissen, M. Diemer, J. Flexas, E. Garnier, P. K. Groom, J. Gulias, K. Hikosaka, B. B. Lamont, T. Lee, W. Lee, C. Lusk, J. J. Midgley, M. L. Navas, U. Niinemets, J. Oleksyn, N. Osada, H. Poorter, P. Poot, L. Prior, V. I. Pyankov, C. Roumet, S. C. Thomas, M. G. Tjoelker, E. J. Ve…	Wright			8788840
TRY	Acer platanoides	Norway Maple	Leaf area (in case of compound leaves: leaflet, petiole excluded)	21.1904	cm2	Cornelissen, J. H. C., B. Cerabolini, P. Castro-Diez, P. Villar-Salvador, G. Montserrat-Marti, J. P. Puyravaud, M. Maestro, M. J. A. Werger, and R. Aerts. 2003. Functional traits of woody plants: correspondence of species rankings between field adults and laboratory-grown seedlings? Journal of Vegetation Science 14:311-322.	Cornelissen			8992420
TRY	Acer platanoides L.	Norway Maple	Leaf area (in case of compound leaves: leaf, petiole included)	142.602	cm2	Pierce S., Brusa G., Vagge I., Cerabolini B.E.L. (2013) Allocating CSR plant functional types: the use of leaf economics and size traits to classify woody and herbaceous vascular plants. Functional Ecology, 27(4): 1002-1010	Cerabolini			11312021
TRY	Acer platanoides L.	Norway Maple	Leaf area (in case of compound leaves: leaf, petiole included)	114.703	cm2	Pierce S., Brusa G., Vagge I., Cerabolini B.E.L. (2013) Allocating CSR plant functional types: the use of leaf economics and size traits to classify woody and herbaceous vascular plants. Functional Ecology, 27(4): 1002-1010	Cerabolini			11312033
TRY	Acer platanoides L.	Norway Maple	Leaf area (in case of compound leaves: leaf, petiole included)	109.356	cm2	Pierce S., Brusa G., Vagge I., Cerabolini B.E.L. (2013) Allocating CSR plant functional types: the use of leaf economics and size traits to classify woody and herbaceous vascular plants. Functional Ecology, 27(4): 1002-1010	Cerabolini			11312045
TRY	Acer platanoides L.	Norway Maple	Leaf area (in case of compound leaves: leaf, petiole included)	129.154	cm2	Pierce S., Brusa G., Vagge I., Cerabolini B.E.L. (2013) Allocating CSR plant functional types: the use of leaf economics and size traits to classify woody and herbaceous vascular plants. Functional Ecology, 27(4): 1002-1010	Cerabolini			11312057
TRY	Acer platanoides L.	Norway Maple	Leaf area (in case of compound leaves: leaf, petiole included)	268.632	cm2	Pierce S., Brusa G., Vagge I., Cerabolini B.E.L. (2013) Allocating CSR plant functional types: the use of leaf economics and size traits to classify woody and herbaceous vascular plants. Functional Ecology, 27(4): 1002-1010	Cerabolini			11312069
TRY	Acer platanoides L.	Norway Maple	Leaf area (in case of compound leaves: leaf, petiole included)	122.702	cm2	Pierce S., Brusa G., Vagge I., Cerabolini B.E.L. (2013) Allocating CSR plant functional types: the use of leaf economics and size traits to classify woody and herbaceous vascular plants. Functional Ecology, 27(4): 1002-1010	Cerabolini			11312081
TRY	Acer platanoides L.	Norway Maple	Leaf area (in case of compound leaves: leaf, petiole included)	156.417	cm2	Pierce S., Brusa G., Vagge I., Cerabolini B.E.L. (2013) Allocating CSR plant functional types: the use of leaf economics and size traits to classify woody and herbaceous vascular plants. Functional Ecology, 27(4): 1002-1010	Cerabolini			11312093
TRY	Acer platanoides L.	Norway Maple	Leaf area (in case of compound leaves: leaf, petiole included)	148.216	cm2	Pierce S., Brusa G., Vagge I., Cerabolini B.E.L. (2013) Allocating CSR plant functional types: the use of leaf economics and size traits to classify woody and herbaceous vascular plants. Functional Ecology, 27(4): 1002-1010	Cerabolini			11312105
TRY	Acer platanoides L.	Norway Maple	Leaf area (in case of compound leaves: leaf, petiole included)	187.351	cm2	Pierce S., Brusa G., Vagge I., Cerabolini B.E.L. (2013) Allocating CSR plant functional types: the use of leaf economics and size traits to classify woody and herbaceous vascular plants. Functional Ecology, 27(4): 1002-1010	Cerabolini			11312117
TRY	Acer platanoides L.	Norway Maple	Leaf area (in case of compound leaves: leaf, petiole included)	99.7479	cm2	Pierce S., Brusa G., Vagge I., Cerabolini B.E.L. (2013) Allocating CSR plant functional types: the use of leaf economics and size traits to classify woody and herbaceous vascular plants. Functional Ecology, 27(4): 1002-1010	Cerabolini			11312129
TRY	Acer platanoides	Norway Maple	Leaf area (in case of compound leaves: leaflet, undefined if petiole is in- or excluded)	77.9063	cm2	Wright, I. J., N. Dong, V. Maire, I. C. Prentice, M. Westoby, S. Díaz, R. V. Gallagher, B. F. Jacobs, R. Kooyman, E. A. Law, M. R. Leishman, Ü. Niinemets, P. B. Reich, L. Sack, R. Villar, H. Wang and P. Wilf (2017). Global climatic drivers of leaf size. Science 357(6354): 917-921. DOI:10.1126/science.aal4760	Wright			19805695
TRY	Acer platanoides	Norway Maple	Leaf area (in case of compound leaves: leaf, undefined if petiole in- or excluded)	77.9063	cm2	Wright, I. J., N. Dong, V. Maire, I. C. Prentice, M. Westoby, S. Díaz, R. V. Gallagher, B. F. Jacobs, R. Kooyman, E. A. Law, M. R. Leishman, Ü. Niinemets, P. B. Reich, L. Sack, R. Villar, H. Wang and P. Wilf (2017). Global climatic drivers of leaf size. Science 357(6354): 917-921. DOI:10.1126/science.aal4760	Wright			19805696
TRY	Acer platanoides	Norway Maple	Leaf area (in case of compound leaves: leaflet, undefined if petiole is in- or excluded)	53.7	cm2	Wright, I. J., N. Dong, V. Maire, I. C. Prentice, M. Westoby, S. Díaz, R. V. Gallagher, B. F. Jacobs, R. Kooyman, E. A. Law, M. R. Leishman, Ü. Niinemets, P. B. Reich, L. Sack, R. Villar, H. Wang and P. Wilf (2017). Global climatic drivers of leaf size. Science 357(6354): 917-921. DOI:10.1126/science.aal4760	Wright			19810443
TRY	Acer platanoides	Norway Maple	Leaf area (in case of compound leaves: leaf, undefined if petiole in- or excluded)	53.7	cm2	Wright, I. J., N. Dong, V. Maire, I. C. Prentice, M. Westoby, S. Díaz, R. V. Gallagher, B. F. Jacobs, R. Kooyman, E. A. Law, M. R. Leishman, Ü. Niinemets, P. B. Reich, L. Sack, R. Villar, H. Wang and P. Wilf (2017). Global climatic drivers of leaf size. Science 357(6354): 917-921. DOI:10.1126/science.aal4760	Wright			19810444
TRY	Acer platanoides	Norway Maple	Leaf area (in case of compound leaves: leaflet, undefined if petiole is in- or excluded)	90.3046	cm2	Wright, I. J., N. Dong, V. Maire, I. C. Prentice, M. Westoby, S. Díaz, R. V. Gallagher, B. F. Jacobs, R. Kooyman, E. A. Law, M. R. Leishman, Ü. Niinemets, P. B. Reich, L. Sack, R. Villar, H. Wang and P. Wilf (2017). Global climatic drivers of leaf size. Science 357(6354): 917-921. DOI:10.1126/science.aal4760	Wright			19818983
TRY	Acer platanoides	Norway Maple	Leaf area (in case of compound leaves: leaf, undefined if petiole in- or excluded)	90.3046	cm2	Wright, I. J., N. Dong, V. Maire, I. C. Prentice, M. Westoby, S. Díaz, R. V. Gallagher, B. F. Jacobs, R. Kooyman, E. A. Law, M. R. Leishman, Ü. Niinemets, P. B. Reich, L. Sack, R. Villar, H. Wang and P. Wilf (2017). Global climatic drivers of leaf size. Science 357(6354): 917-921. DOI:10.1126/science.aal4760	Wright			19818984
TRY	Acer platanoides	Norway Maple	Leaf area (in case of compound leaves: leaf, petiole included)	147.99	cm2	Gonzalez-Akre, E., McShea, W., Bourg, N., Anderson-Teixeira, K. 2015. Leaf traits data (SLA) for 56 woody species at the Smithsonian Conservation Biology Institute-ForestGEO Forest Dynamic Plot. Front Royal, Virginia. USA. [Data set]. Version 1.0.(www.try-db.org)	Gonzalez-Akre			20851953
TRY	Acer platanoides	Norway Maple	Leaf area (in case of compound leaves: leaf, petiole included)	189.11	cm2	Gonzalez-Akre, E., McShea, W., Bourg, N., Anderson-Teixeira, K. 2015. Leaf traits data (SLA) for 56 woody species at the Smithsonian Conservation Biology Institute-ForestGEO Forest Dynamic Plot. Front Royal, Virginia. USA. [Data set]. Version 1.0.(www.try-db.org)	Gonzalez-Akre			20851970
TRY	Acer platanoides	Norway Maple	Leaf area (in case of compound leaves: leaf, petiole included)	235.08	cm2	Gonzalez-Akre, E., McShea, W., Bourg, N., Anderson-Teixeira, K. 2015. Leaf traits data (SLA) for 56 woody species at the Smithsonian Conservation Biology Institute-ForestGEO Forest Dynamic Plot. Front Royal, Virginia. USA. [Data set]. Version 1.0.(www.try-db.org)	Gonzalez-Akre			20851987
TRY	Acer platanoides	Norway Maple	Leaf area (in case of compound leaves: leaf, petiole included)	59.86	cm2	Gonzalez-Akre, E., McShea, W., Bourg, N., Anderson-Teixeira, K. 2015. Leaf traits data (SLA) for 56 woody species at the Smithsonian Conservation Biology Institute-ForestGEO Forest Dynamic Plot. Front Royal, Virginia. USA. [Data set]. Version 1.0.(www.try-db.org)	Gonzalez-Akre			20852004
TRY	Acer platanoides	Norway Maple	Leaf area (in case of compound leaves: leaf, petiole included)	77.59	cm2	Gonzalez-Akre, E., McShea, W., Bourg, N., Anderson-Teixeira, K. 2015. Leaf traits data (SLA) for 56 woody species at the Smithsonian Conservation Biology Institute-ForestGEO Forest Dynamic Plot. Front Royal, Virginia. USA. [Data set]. Version 1.0.(www.try-db.org)	Gonzalez-Akre			20852021
TRY	Acer platanoides	Norway Maple	Leaf area (in case of compound leaves: leaf, petiole included)	73.52	cm2	Gonzalez-Akre, E., McShea, W., Bourg, N., Anderson-Teixeira, K. 2015. Leaf traits data (SLA) for 56 woody species at the Smithsonian Conservation Biology Institute-ForestGEO Forest Dynamic Plot. Front Royal, Virginia. USA. [Data set]. Version 1.0.(www.try-db.org)	Gonzalez-Akre			20852038
TRY	Acer platanoides	Norway Maple	Leaf area (in case of compound leaves: leaf, petiole included)	79.301	cm2	Gonzalez-Akre, E., McShea, W., Bourg, N., Anderson-Teixeira, K. 2015. Leaf traits data (SLA) for 56 woody species at the Smithsonian Conservation Biology Institute-ForestGEO Forest Dynamic Plot. Front Royal, Virginia. USA. [Data set]. Version 1.0.(www.try-db.org)	Gonzalez-Akre			20852055
TRY	Acer platanoides	Norway Maple	Leaf area (in case of compound leaves: leaf, petiole included)	29.463	cm2	Gonzalez-Akre, E., McShea, W., Bourg, N., Anderson-Teixeira, K. 2015. Leaf traits data (SLA) for 56 woody species at the Smithsonian Conservation Biology Institute-ForestGEO Forest Dynamic Plot. Front Royal, Virginia. USA. [Data set]. Version 1.0.(www.try-db.org)	Gonzalez-Akre			20852072
TRY	Acer platanoides	Norway Maple	Leaf area (in case of compound leaves: leaf, petiole included)	59.999	cm2	Gonzalez-Akre, E., McShea, W., Bourg, N., Anderson-Teixeira, K. 2015. Leaf traits data (SLA) for 56 woody species at the Smithsonian Conservation Biology Institute-ForestGEO Forest Dynamic Plot. Front Royal, Virginia. USA. [Data set]. Version 1.0.(www.try-db.org)	Gonzalez-Akre			20852089
TRY	Acer platanoides	Norway Maple	Leaf area (in case of compound leaves: leaf, petiole included)	47.376	cm2	Gonzalez-Akre, E., McShea, W., Bourg, N., Anderson-Teixeira, K. 2015. Leaf traits data (SLA) for 56 woody species at the Smithsonian Conservation Biology Institute-ForestGEO Forest Dynamic Plot. Front Royal, Virginia. USA. [Data set]. Version 1.0.(www.try-db.org)	Gonzalez-Akre			20852106
TRY	Acer platanoides	Norway Maple	Leaf area (in case of compound leaves: leaf, petiole included)	66.52	cm2	Gonzalez-Akre, E., McShea, W., Bourg, N., Anderson-Teixeira, K. 2015. Leaf traits data (SLA) for 56 woody species at the Smithsonian Conservation Biology Institute-ForestGEO Forest Dynamic Plot. Front Royal, Virginia. USA. [Data set]. Version 1.0.(www.try-db.org)	Gonzalez-Akre			20852123
TRY	Acer platanoides	Norway Maple	Leaf area (in case of compound leaves: leaf, petiole included)	82.11	cm2	Gonzalez-Akre, E., McShea, W., Bourg, N., Anderson-Teixeira, K. 2015. Leaf traits data (SLA) for 56 woody species at the Smithsonian Conservation Biology Institute-ForestGEO Forest Dynamic Plot. Front Royal, Virginia. USA. [Data set]. Version 1.0.(www.try-db.org)	Gonzalez-Akre			20852140
TRY	Acer platanoides	Norway Maple	Leaf area (in case of compound leaves: leaf, petiole included)	81.97	cm2	Gonzalez-Akre, E., McShea, W., Bourg, N., Anderson-Teixeira, K. 2015. Leaf traits data (SLA) for 56 woody species at the Smithsonian Conservation Biology Institute-ForestGEO Forest Dynamic Plot. Front Royal, Virginia. USA. [Data set]. Version 1.0.(www.try-db.org)	Gonzalez-Akre			20852157
TRY	Acer platanoides	Norway Maple	Leaf area (in case of compound leaves: leaf, petiole included)	69.96	cm2	Gonzalez-Akre, E., McShea, W., Bourg, N., Anderson-Teixeira, K. 2015. Leaf traits data (SLA) for 56 woody species at the Smithsonian Conservation Biology Institute-ForestGEO Forest Dynamic Plot. Front Royal, Virginia. USA. [Data set]. Version 1.0.(www.try-db.org)	Gonzalez-Akre			20852174
TRY	Acer platanoides	Norway Maple	Leaf area (in case of compound leaves: leaf, petiole included)	122.322	cm2	Gonzalez-Akre, E., McShea, W., Bourg, N., Anderson-Teixeira, K. 2015. Leaf traits data (SLA) for 56 woody species at the Smithsonian Conservation Biology Institute-ForestGEO Forest Dynamic Plot. Front Royal, Virginia. USA. [Data set]. Version 1.0.(www.try-db.org)	Gonzalez-Akre			20852191
TRY	Acer platanoides	Norway Maple	Leaf area (in case of compound leaves: leaf, petiole included)	65.218	cm2	Gonzalez-Akre, E., McShea, W., Bourg, N., Anderson-Teixeira, K. 2015. Leaf traits data (SLA) for 56 woody species at the Smithsonian Conservation Biology Institute-ForestGEO Forest Dynamic Plot. Front Royal, Virginia. USA. [Data set]. Version 1.0.(www.try-db.org)	Gonzalez-Akre			20852208
TRY	Acer platanoides	Norway Maple	Leaf area (in case of compound leaves: leaf, petiole included)	88.507	cm2	Gonzalez-Akre, E., McShea, W., Bourg, N., Anderson-Teixeira, K. 2015. Leaf traits data (SLA) for 56 woody species at the Smithsonian Conservation Biology Institute-ForestGEO Forest Dynamic Plot. Front Royal, Virginia. USA. [Data set]. Version 1.0.(www.try-db.org)	Gonzalez-Akre			20852225
TRY	Acer platanoides	Norway Maple	Leaf area (in case of compound leaves: leaf, petiole included)	88.171	cm2	Gonzalez-Akre, E., McShea, W., Bourg, N., Anderson-Teixeira, K. 2015. Leaf traits data (SLA) for 56 woody species at the Smithsonian Conservation Biology Institute-ForestGEO Forest Dynamic Plot. Front Royal, Virginia. USA. [Data set]. Version 1.0.(www.try-db.org)	Gonzalez-Akre			20852242
TRY	Acer platanoides	Norway Maple	Leaf area (in case of compound leaves: leaf, petiole included)	49.791	cm2	Gonzalez-Akre, E., McShea, W., Bourg, N., Anderson-Teixeira, K. 2015. Leaf traits data (SLA) for 56 woody species at the Smithsonian Conservation Biology Institute-ForestGEO Forest Dynamic Plot. Front Royal, Virginia. USA. [Data set]. Version 1.0.(www.try-db.org)	Gonzalez-Akre			20852259
TRY	Acer platanoides	Norway Maple	Leaf area (in case of compound leaves: leaf, petiole included)	98.887	cm2	Gonzalez-Akre, E., McShea, W., Bourg, N., Anderson-Teixeira, K. 2015. Leaf traits data (SLA) for 56 woody species at the Smithsonian Conservation Biology Institute-ForestGEO Forest Dynamic Plot. Front Royal, Virginia. USA. [Data set]. Version 1.0.(www.try-db.org)	Gonzalez-Akre			20852276
TRY	Acer platanoides	Norway Maple	Leaf area (in case of compound leaves: leaf, petiole included)	88.807	cm2	Gonzalez-Akre, E., McShea, W., Bourg, N., Anderson-Teixeira, K. 2015. Leaf traits data (SLA) for 56 woody species at the Smithsonian Conservation Biology Institute-ForestGEO Forest Dynamic Plot. Front Royal, Virginia. USA. [Data set]. Version 1.0.(www.try-db.org)	Gonzalez-Akre			20852293
TRY	Acer platanoides	Norway Maple	Leaf area (in case of compound leaves: leaf, petiole included)	66.989	cm2	Gonzalez-Akre, E., McShea, W., Bourg, N., Anderson-Teixeira, K. 2015. Leaf traits data (SLA) for 56 woody species at the Smithsonian Conservation Biology Institute-ForestGEO Forest Dynamic Plot. Front Royal, Virginia. USA. [Data set]. Version 1.0.(www.try-db.org)	Gonzalez-Akre			20852310
TRY	Acer platanoides	Norway Maple	Leaf area (in case of compound leaves: leaf, petiole included)	54.576	cm2	Gonzalez-Akre, E., McShea, W., Bourg, N., Anderson-Teixeira, K. 2015. Leaf traits data (SLA) for 56 woody species at the Smithsonian Conservation Biology Institute-ForestGEO Forest Dynamic Plot. Front Royal, Virginia. USA. [Data set]. Version 1.0.(www.try-db.org)	Gonzalez-Akre			20852327
TRY	Acer platanoides	Norway Maple	Leaf area (in case of compound leaves: leaf, petiole included)	45.433	cm2	Gonzalez-Akre, E., McShea, W., Bourg, N., Anderson-Teixeira, K. 2015. Leaf traits data (SLA) for 56 woody species at the Smithsonian Conservation Biology Institute-ForestGEO Forest Dynamic Plot. Front Royal, Virginia. USA. [Data set]. Version 1.0.(www.try-db.org)	Gonzalez-Akre			20852344
TRY	Acer platanoides	Norway Maple	Leaf area (in case of compound leaves: leaf, petiole included)	71.61	cm2	Gonzalez-Akre, E., McShea, W., Bourg, N., Anderson-Teixeira, K. 2015. Leaf traits data (SLA) for 56 woody species at the Smithsonian Conservation Biology Institute-ForestGEO Forest Dynamic Plot. Front Royal, Virginia. USA. [Data set]. Version 1.0.(www.try-db.org)	Gonzalez-Akre			20852361
TRY	Acer platanoides	Norway Maple	Leaf area (in case of compound leaves: leaf, petiole included)	78.01	cm2	Gonzalez-Akre, E., McShea, W., Bourg, N., Anderson-Teixeira, K. 2015. Leaf traits data (SLA) for 56 woody species at the Smithsonian Conservation Biology Institute-ForestGEO Forest Dynamic Plot. Front Royal, Virginia. USA. [Data set]. Version 1.0.(www.try-db.org)	Gonzalez-Akre			20852378
TRY	Acer platanoides	Norway Maple	Leaf area (in case of compound leaves: leaf, petiole included)	108.078	cm2	Gonzalez-Akre, E., McShea, W., Bourg, N., Anderson-Teixeira, K. 2015. Leaf traits data (SLA) for 56 woody species at the Smithsonian Conservation Biology Institute-ForestGEO Forest Dynamic Plot. Front Royal, Virginia. USA. [Data set]. Version 1.0.(www.try-db.org)	Gonzalez-Akre			20852395
TRY	Acer platanoides	Norway Maple	Leaf area (in case of compound leaves: leaf, petiole included)	68.637	cm2	Gonzalez-Akre, E., McShea, W., Bourg, N., Anderson-Teixeira, K. 2015. Leaf traits data (SLA) for 56 woody species at the Smithsonian Conservation Biology Institute-ForestGEO Forest Dynamic Plot. Front Royal, Virginia. USA. [Data set]. Version 1.0.(www.try-db.org)	Gonzalez-Akre			20852412
TRY	Acer platanoides	Norway Maple	Leaf area (in case of compound leaves: leaf, petiole included)	78.06	cm2	Gonzalez-Akre, E., McShea, W., Bourg, N., Anderson-Teixeira, K. 2015. Leaf traits data (SLA) for 56 woody species at the Smithsonian Conservation Biology Institute-ForestGEO Forest Dynamic Plot. Front Royal, Virginia. USA. [Data set]. Version 1.0.(www.try-db.org)	Gonzalez-Akre			20852429
TRY	Acer platanoides	Norway Maple	Leaf area (in case of compound leaves: leaf, petiole included)	71.933	cm2	Hattermann D, Elstner C, Markus Bernhardt-Römermann, Lutz Eckstein: Measurements from the project „Relative effects of local and regional factors as drivers for plant community diversity, functional trait diversity and genetic structure of species on Baltic uplift islands” funded by the German Research Foundation - DFG: BE 4143/5-1 and EC 209/12-1	Bernhardt-Römermann			22818882
TRY	Acer platanoides	Norway Maple	Leaf area (in case of compound leaves: leaf, petiole included)	89.4797	cm2	Hattermann D, Elstner C, Markus Bernhardt-Römermann, Lutz Eckstein: Measurements from the project „Relative effects of local and regional factors as drivers for plant community diversity, functional trait diversity and genetic structure of species on Baltic uplift islands” funded by the German Research Foundation - DFG: BE 4143/5-1 and EC 209/12-1	Bernhardt-Römermann			22818893
TRY	Acer platanoides	Norway Maple	Leaf area (in case of compound leaves: leaf, petiole included)	90.1419	cm2	Hattermann D, Elstner C, Markus Bernhardt-Römermann, Lutz Eckstein: Measurements from the project „Relative effects of local and regional factors as drivers for plant community diversity, functional trait diversity and genetic structure of species on Baltic uplift islands” funded by the German Research Foundation - DFG: BE 4143/5-1 and EC 209/12-1	Bernhardt-Römermann			22818904
TRY	Acer platanoides	Norway Maple	Leaf area (in case of compound leaves: leaf, petiole included)	97.6586	cm2	Hattermann D, Elstner C, Markus Bernhardt-Römermann, Lutz Eckstein: Measurements from the project „Relative effects of local and regional factors as drivers for plant community diversity, functional trait diversity and genetic structure of species on Baltic uplift islands” funded by the German Research Foundation - DFG: BE 4143/5-1 and EC 209/12-1	Bernhardt-Römermann			22818915
TRY	Acer platanoides	Norway Maple	Leaf area (in case of compound leaves: leaf, petiole included)	71.6098	cm2	Hattermann D, Elstner C, Markus Bernhardt-Römermann, Lutz Eckstein: Measurements from the project „Relative effects of local and regional factors as drivers for plant community diversity, functional trait diversity and genetic structure of species on Baltic uplift islands” funded by the German Research Foundation - DFG: BE 4143/5-1 and EC 209/12-1	Bernhardt-Römermann			22818926
TRY	Acer platanoides	Norway Maple	Leaf area (in case of compound leaves: leaf, petiole included)	90.9211	cm2	Hattermann D, Elstner C, Markus Bernhardt-Römermann, Lutz Eckstein: Measurements from the project „Relative effects of local and regional factors as drivers for plant community diversity, functional trait diversity and genetic structure of species on Baltic uplift islands” funded by the German Research Foundation - DFG: BE 4143/5-1 and EC 209/12-1	Bernhardt-Römermann			22818937
TRY	Acer platanoides	Norway Maple	Leaf area (in case of compound leaves: leaf, petiole included)	100.498	cm2	Hattermann D, Elstner C, Markus Bernhardt-Römermann, Lutz Eckstein: Measurements from the project „Relative effects of local and regional factors as drivers for plant community diversity, functional trait diversity and genetic structure of species on Baltic uplift islands” funded by the German Research Foundation - DFG: BE 4143/5-1 and EC 209/12-1	Bernhardt-Römermann			22818948
TRY	Acer platanoides	Norway Maple	Leaf area (in case of compound leaves: leaf, petiole included)	125.024	cm2	Hattermann D, Elstner C, Markus Bernhardt-Römermann, Lutz Eckstein: Measurements from the project „Relative effects of local and regional factors as drivers for plant community diversity, functional trait diversity and genetic structure of species on Baltic uplift islands” funded by the German Research Foundation - DFG: BE 4143/5-1 and EC 209/12-1	Bernhardt-Römermann			22818959
TRY	Acer platanoides L.	Norway Maple	Leaf area (in case of compound leaves: leaf, undefined if petiole in- or excluded)	65.5	cm2	Tavsanoglu C. & Pausas J.G. 2018. A functional trait database for Mediterranean Basin plants. Scientific Data 5:180135. http://dx.doi.org/10.1038/sdata.2018.135	Pausas			57387358
BIEN	Tilia cordata	Little-leaved Linden	leaf area	26.3	cm2	http://datadryad.org/resource/doi:10.5061/dryad.r3n45	Price CA	charles.price@uwa.edu.au	public	3138001
TRY	Tilia cordata	Little-leaved Linden	Leaf area (in case of compound leaves: leaflet, undefined if petiole is in- or excluded)	26.5758	cm2	Kleyer, M., R. M. Bekker, I. C. Knevel, J. P. Bakker, K. Thompson, M. Sonnenschein, P. Poschlod, J. M. van Groenendael, L. Klimes, J. Klimesova, S. Klotz, G. M. Rusch, Hermy, M. , D. Adriaens, G. Boedeltje, B. Bossuyt, A. Dannemann, P. Endels, L. Götzenberger, J. G. Hodgson, A.-K. Jackel, I. Kühn, D. Kunzmann, W. A. Ozinga, C. Römermann, M. Stadler, J. Schlegelmilch, H. J. Steendam, O. Tackenberg…	Kleyer			2022498
TRY	Tilia cordata	Little-leaved Linden	Leaf area (in case of compound leaves: leaflet, undefined if petiole is in- or excluded)	26.3	cm2	Wright, I. J., P. B. Reich, M. Westoby, D. D. Ackerly, Z. Baruch, F. Bongers, J. Cavender-Bares, T. Chapin, J. H. C. Cornelissen, M. Diemer, J. Flexas, E. Garnier, P. K. Groom, J. Gulias, K. Hikosaka, B. B. Lamont, T. Lee, W. Lee, C. Lusk, J. J. Midgley, M. L. Navas, U. Niinemets, J. Oleksyn, N. Osada, H. Poorter, P. Poot, L. Prior, V. I. Pyankov, C. Roumet, S. C. Thomas, M. G. Tjoelker, E. J. Ve…	Wright			8673041
TRY	Tilia cordata	Little-leaved Linden	Leaf area (in case of compound leaves: leaf, undefined if petiole in- or excluded)	26.3	cm2	Wright, I. J., P. B. Reich, M. Westoby, D. D. Ackerly, Z. Baruch, F. Bongers, J. Cavender-Bares, T. Chapin, J. H. C. Cornelissen, M. Diemer, J. Flexas, E. Garnier, P. K. Groom, J. Gulias, K. Hikosaka, B. B. Lamont, T. Lee, W. Lee, C. Lusk, J. J. Midgley, M. L. Navas, U. Niinemets, J. Oleksyn, N. Osada, H. Poorter, P. Poot, L. Prior, V. I. Pyankov, C. Roumet, S. C. Thomas, M. G. Tjoelker, E. J. Ve…	Wright			8673043
TRY	Tilia cordata	Little-leaved Linden	Leaf area (in case of compound leaves: leaflet, undefined if petiole is in- or excluded)	30.211	cm2	Wright, I. J., P. B. Reich, M. Westoby, D. D. Ackerly, Z. Baruch, F. Bongers, J. Cavender-Bares, T. Chapin, J. H. C. Cornelissen, M. Diemer, J. Flexas, E. Garnier, P. K. Groom, J. Gulias, K. Hikosaka, B. B. Lamont, T. Lee, W. Lee, C. Lusk, J. J. Midgley, M. L. Navas, U. Niinemets, J. Oleksyn, N. Osada, H. Poorter, P. Poot, L. Prior, V. I. Pyankov, C. Roumet, S. C. Thomas, M. G. Tjoelker, E. J. Ve…	Wright			8790301
TRY	Tilia cordata	Little-leaved Linden	Leaf area (in case of compound leaves: leaflet, petiole excluded)	8.685	cm2	Cornelissen, J. H. C., B. Cerabolini, P. Castro-Diez, P. Villar-Salvador, G. Montserrat-Marti, J. P. Puyravaud, M. Maestro, M. J. A. Werger, and R. Aerts. 2003. Functional traits of woody plants: correspondence of species rankings between field adults and laboratory-grown seedlings? Journal of Vegetation Science 14:311-322.	Cornelissen			8994323
TRY	Tilia cordata Miller	Little-leaved Linden	Leaf area (in case of compound leaves: leaf, petiole included)	31.3129	cm2	Pierce S., Brusa G., Vagge I., Cerabolini B.E.L. (2013) Allocating CSR plant functional types: the use of leaf economics and size traits to classify woody and herbaceous vascular plants. Functional Ecology, 27(4): 1002-1010	Cerabolini			11328955
TRY	Tilia cordata Miller	Little-leaved Linden	Leaf area (in case of compound leaves: leaf, petiole included)	48.6514	cm2	Pierce S., Brusa G., Vagge I., Cerabolini B.E.L. (2013) Allocating CSR plant functional types: the use of leaf economics and size traits to classify woody and herbaceous vascular plants. Functional Ecology, 27(4): 1002-1010	Cerabolini			11328967
TRY	Tilia cordata Miller	Little-leaved Linden	Leaf area (in case of compound leaves: leaf, petiole included)	41.1975	cm2	Pierce S., Brusa G., Vagge I., Cerabolini B.E.L. (2013) Allocating CSR plant functional types: the use of leaf economics and size traits to classify woody and herbaceous vascular plants. Functional Ecology, 27(4): 1002-1010	Cerabolini			11328979
TRY	Tilia cordata Miller	Little-leaved Linden	Leaf area (in case of compound leaves: leaf, petiole included)	40.4592	cm2	Pierce S., Brusa G., Vagge I., Cerabolini B.E.L. (2013) Allocating CSR plant functional types: the use of leaf economics and size traits to classify woody and herbaceous vascular plants. Functional Ecology, 27(4): 1002-1010	Cerabolini			11328991
TRY	Tilia cordata Miller	Little-leaved Linden	Leaf area (in case of compound leaves: leaf, petiole included)	40.4406	cm2	Pierce S., Brusa G., Vagge I., Cerabolini B.E.L. (2013) Allocating CSR plant functional types: the use of leaf economics and size traits to classify woody and herbaceous vascular plants. Functional Ecology, 27(4): 1002-1010	Cerabolini			11329003
TRY	Tilia cordata Miller	Little-leaved Linden	Leaf area (in case of compound leaves: leaf, petiole included)	39.1402	cm2	Pierce S., Brusa G., Vagge I., Cerabolini B.E.L. (2013) Allocating CSR plant functional types: the use of leaf economics and size traits to classify woody and herbaceous vascular plants. Functional Ecology, 27(4): 1002-1010	Cerabolini			11329015
TRY	Tilia cordata Miller	Little-leaved Linden	Leaf area (in case of compound leaves: leaf, petiole included)	25.4266	cm2	Pierce S., Brusa G., Vagge I., Cerabolini B.E.L. (2013) Allocating CSR plant functional types: the use of leaf economics and size traits to classify woody and herbaceous vascular plants. Functional Ecology, 27(4): 1002-1010	Cerabolini			11329027
TRY	Tilia cordata Miller	Little-leaved Linden	Leaf area (in case of compound leaves: leaf, petiole included)	45.9131	cm2	Pierce S., Brusa G., Vagge I., Cerabolini B.E.L. (2013) Allocating CSR plant functional types: the use of leaf economics and size traits to classify woody and herbaceous vascular plants. Functional Ecology, 27(4): 1002-1010	Cerabolini			11329039
TRY	Tilia cordata Miller	Little-leaved Linden	Leaf area (in case of compound leaves: leaf, petiole included)	41.2301	cm2	Pierce S., Brusa G., Vagge I., Cerabolini B.E.L. (2013) Allocating CSR plant functional types: the use of leaf economics and size traits to classify woody and herbaceous vascular plants. Functional Ecology, 27(4): 1002-1010	Cerabolini			11329051
TRY	Tilia cordata Miller	Little-leaved Linden	Leaf area (in case of compound leaves: leaf, petiole included)	54.2823	cm2	Pierce S., Brusa G., Vagge I., Cerabolini B.E.L. (2013) Allocating CSR plant functional types: the use of leaf economics and size traits to classify woody and herbaceous vascular plants. Functional Ecology, 27(4): 1002-1010	Cerabolini			11329063
TRY	Tilia cordata	Little-leaved Linden	Leaf area (in case of compound leaves: leaflet, undefined if petiole is in- or excluded)	26.3	cm2	Wright, I. J., N. Dong, V. Maire, I. C. Prentice, M. Westoby, S. Díaz, R. V. Gallagher, B. F. Jacobs, R. Kooyman, E. A. Law, M. R. Leishman, Ü. Niinemets, P. B. Reich, L. Sack, R. Villar, H. Wang and P. Wilf (2017). Global climatic drivers of leaf size. Science 357(6354): 917-921. DOI:10.1126/science.aal4760	Wright			19811672
TRY	Tilia cordata	Little-leaved Linden	Leaf area (in case of compound leaves: leaf, undefined if petiole in- or excluded)	26.3	cm2	Wright, I. J., N. Dong, V. Maire, I. C. Prentice, M. Westoby, S. Díaz, R. V. Gallagher, B. F. Jacobs, R. Kooyman, E. A. Law, M. R. Leishman, Ü. Niinemets, P. B. Reich, L. Sack, R. Villar, H. Wang and P. Wilf (2017). Global climatic drivers of leaf size. Science 357(6354): 917-921. DOI:10.1126/science.aal4760	Wright			19811673
TRY	Tilia cordata	Little-leaved Linden	Leaf area (in case of compound leaves: leaflet, undefined if petiole is in- or excluded)	30.211	cm2	Wright, I. J., N. Dong, V. Maire, I. C. Prentice, M. Westoby, S. Díaz, R. V. Gallagher, B. F. Jacobs, R. Kooyman, E. A. Law, M. R. Leishman, Ü. Niinemets, P. B. Reich, L. Sack, R. Villar, H. Wang and P. Wilf (2017). Global climatic drivers of leaf size. Science 357(6354): 917-921. DOI:10.1126/science.aal4760	Wright			19819163
TRY	Tilia cordata	Little-leaved Linden	Leaf area (in case of compound leaves: leaf, undefined if petiole in- or excluded)	30.211	cm2	Wright, I. J., N. Dong, V. Maire, I. C. Prentice, M. Westoby, S. Díaz, R. V. Gallagher, B. F. Jacobs, R. Kooyman, E. A. Law, M. R. Leishman, Ü. Niinemets, P. B. Reich, L. Sack, R. Villar, H. Wang and P. Wilf (2017). Global climatic drivers of leaf size. Science 357(6354): 917-921. DOI:10.1126/science.aal4760	Wright			19819164
TRY	Tilia cordata	Little-leaved Linden	Leaf area (in case of compound leaves: leaf, petiole included)	30.6332	cm2	Hattermann D, Elstner C, Markus Bernhardt-Römermann, Lutz Eckstein: Measurements from the project „Relative effects of local and regional factors as drivers for plant community diversity, functional trait diversity and genetic structure of species on Baltic uplift islands” funded by the German Research Foundation - DFG: BE 4143/5-1 and EC 209/12-1	Bernhardt-Römermann			22819630
TRY	Tilia cordata	Little-leaved Linden	Leaf area (in case of compound leaves: leaf, petiole included)	44.8667	cm2	Hattermann D, Elstner C, Markus Bernhardt-Römermann, Lutz Eckstein: Measurements from the project „Relative effects of local and regional factors as drivers for plant community diversity, functional trait diversity and genetic structure of species on Baltic uplift islands” funded by the German Research Foundation - DFG: BE 4143/5-1 and EC 209/12-1	Bernhardt-Römermann			22819641
TRY	Tilia cordata	Little-leaved Linden	Leaf area (in case of compound leaves: leaf, petiole included)	52.8739	cm2	Hattermann D, Elstner C, Markus Bernhardt-Römermann, Lutz Eckstein: Measurements from the project „Relative effects of local and regional factors as drivers for plant community diversity, functional trait diversity and genetic structure of species on Baltic uplift islands” funded by the German Research Foundation - DFG: BE 4143/5-1 and EC 209/12-1	Bernhardt-Römermann			22819652
TRY	Tilia cordata	Little-leaved Linden	Leaf area (in case of compound leaves: leaf, petiole included)	48.6896	cm2	Hattermann D, Elstner C, Markus Bernhardt-Römermann, Lutz Eckstein: Measurements from the project „Relative effects of local and regional factors as drivers for plant community diversity, functional trait diversity and genetic structure of species on Baltic uplift islands” funded by the German Research Foundation - DFG: BE 4143/5-1 and EC 209/12-1	Bernhardt-Römermann			22819663
TRY	Tilia cordata	Little-leaved Linden	Leaf area (in case of compound leaves: leaf, petiole included)	56.8423	cm2	Hattermann D, Elstner C, Markus Bernhardt-Römermann, Lutz Eckstein: Measurements from the project „Relative effects of local and regional factors as drivers for plant community diversity, functional trait diversity and genetic structure of species on Baltic uplift islands” funded by the German Research Foundation - DFG: BE 4143/5-1 and EC 209/12-1	Bernhardt-Römermann			22819674
TRY	Tilia cordata	Little-leaved Linden	Leaf area (in case of compound leaves: leaf, petiole included)	44.483	cm2	Hattermann D, Elstner C, Markus Bernhardt-Römermann, Lutz Eckstein: Measurements from the project „Relative effects of local and regional factors as drivers for plant community diversity, functional trait diversity and genetic structure of species on Baltic uplift islands” funded by the German Research Foundation - DFG: BE 4143/5-1 and EC 209/12-1	Bernhardt-Römermann			22821258
TRY	Tilia cordata	Little-leaved Linden	Leaf area (in case of compound leaves: leaf, petiole included)	34.7754	cm2	Hattermann D, Elstner C, Markus Bernhardt-Römermann, Lutz Eckstein: Measurements from the project „Relative effects of local and regional factors as drivers for plant community diversity, functional trait diversity and genetic structure of species on Baltic uplift islands” funded by the German Research Foundation - DFG: BE 4143/5-1 and EC 209/12-1	Bernhardt-Römermann			22821269
TRY	Tilia cordata	Little-leaved Linden	Leaf area (in case of compound leaves: leaf, petiole included)	36.8867	cm2	Hattermann D, Elstner C, Markus Bernhardt-Römermann, Lutz Eckstein: Measurements from the project „Relative effects of local and regional factors as drivers for plant community diversity, functional trait diversity and genetic structure of species on Baltic uplift islands” funded by the German Research Foundation - DFG: BE 4143/5-1 and EC 209/12-1	Bernhardt-Römermann			22821280
BIEN	Acer platanoides	Norway Maple	leaf area per leaf dry mass	192	cm2.g-1	http://datadryad.org/resource/doi:10.5061/dryad.j42m7.2	Maire V	vmaire@gmail.com	public	4296539
BIEN	Acer platanoides	Norway Maple	leaf area per leaf dry mass	121	cm2.g-1	http://datadryad.org/resource/doi:10.5061/dryad.h9083	Paine CET	c.e.t.paine@stir.ac.uk	public	3117613
BIEN	Acer platanoides	Norway Maple	leaf area per leaf dry mass	134.24	cm2.g-1	http://datadryad.org/resource/doi:10.5061/dryad.h9083	Paine CET	c.e.t.paine@stir.ac.uk	public	3117620
BIEN	Acer platanoides	Norway Maple	leaf area per leaf dry mass	150.85	cm2.g-1	http://datadryad.org/resource/doi:10.5061/dryad.h9083	Paine CET	c.e.t.paine@stir.ac.uk	public	3117622
BIEN	Acer platanoides	Norway Maple	leaf area per leaf dry mass	154.54	cm2.g-1	http://datadryad.org/resource/doi:10.5061/dryad.h9083	Paine CET	c.e.t.paine@stir.ac.uk	public	3117623
BIEN	Acer platanoides	Norway Maple	leaf area per leaf dry mass	122.48	cm2.g-1	http://datadryad.org/resource/doi:10.5061/dryad.h9083	Paine CET	c.e.t.paine@stir.ac.uk	public	3120933
BIEN	Acer platanoides	Norway Maple	leaf area per leaf dry mass	132.8	cm2.g-1	http://datadryad.org/resource/doi:10.5061/dryad.h9083	Paine CET	c.e.t.paine@stir.ac.uk	public	3120935
BIEN	Acer platanoides	Norway Maple	leaf area per leaf dry mass	122.52	cm2.g-1	http://datadryad.org/resource/doi:10.5061/dryad.h9083	Paine CET	c.e.t.paine@stir.ac.uk	public	3136445
BIEN	Acer platanoides	Norway Maple	leaf area per leaf dry mass	124.25	cm2.g-1	http://datadryad.org/resource/doi:10.5061/dryad.h9083	Paine CET	c.e.t.paine@stir.ac.uk	public	3136446
BIEN	Acer platanoides	Norway Maple	leaf area per leaf dry mass	137.41	cm2.g-1	http://datadryad.org/resource/doi:10.5061/dryad.h9083	Paine CET	c.e.t.paine@stir.ac.uk	public	3136452
BIEN	Acer platanoides	Norway Maple	leaf area per leaf dry mass	134.35	cm2.g-1	http://datadryad.org/resource/doi:10.5061/dryad.h9083	Paine CET	c.e.t.paine@stir.ac.uk	public	3136457
BIEN	Acer platanoides	Norway Maple	leaf area per leaf dry mass	135.47	cm2.g-1	http://datadryad.org/resource/doi:10.5061/dryad.h9083	Paine CET	c.e.t.paine@stir.ac.uk	public	3136458
BIEN	Acer platanoides	Norway Maple	leaf area per leaf dry mass	171.46	cm2.g-1	http://datadryad.org/resource/doi:10.5061/dryad.h9083	Paine CET	c.e.t.paine@stir.ac.uk	public	3136465
BIEN	Acer platanoides	Norway Maple	leaf area per leaf dry mass	159.48	cm2.g-1	http://datadryad.org/resource/doi:10.5061/dryad.h9083	Paine CET	c.e.t.paine@stir.ac.uk	public	3136466
BIEN	Acer platanoides	Norway Maple	leaf area per leaf dry mass	345.17	cm2.g-1	http://datadryad.org/resource/doi:10.5061/dryad.h9083	Paine CET	c.e.t.paine@stir.ac.uk	public	3136470
BIEN	Acer platanoides	Norway Maple	leaf area per leaf dry mass	130.92	cm2.g-1	http://datadryad.org/resource/doi:10.5061/dryad.h9083	Paine CET	c.e.t.paine@stir.ac.uk	public	3243757
BIEN	Acer platanoides	Norway Maple	leaf area per leaf dry mass	153.3	cm2.g-1	http://datadryad.org/resource/doi:10.5061/dryad.h9083	Paine CET	c.e.t.paine@stir.ac.uk	public	3243771
BIEN	Acer platanoides	Norway Maple	leaf area per leaf dry mass	111.91	cm2.g-1	http://datadryad.org/resource/doi:10.5061/dryad.h9083	Paine CET	c.e.t.paine@stir.ac.uk	public	3243958
BIEN	Acer platanoides	Norway Maple	leaf area per leaf dry mass	116.69	cm2.g-1	http://datadryad.org/resource/doi:10.5061/dryad.h9083	Paine CET	c.e.t.paine@stir.ac.uk	public	3923070
BIEN	Acer platanoides	Norway Maple	leaf area per leaf dry mass	138.89	cm2.g-1	http://datadryad.org/resource/doi:10.5061/dryad.h9083	Paine CET	c.e.t.paine@stir.ac.uk	public	3923089
BIEN	Acer platanoides	Norway Maple	leaf area per leaf dry mass	173.89	cm2.g-1	http://datadryad.org/resource/doi:10.5061/dryad.h9083	Paine CET	c.e.t.paine@stir.ac.uk	public	3923091
BIEN	Acer platanoides	Norway Maple	leaf area per leaf dry mass	150.73	cm2.g-1	http://datadryad.org/resource/doi:10.5061/dryad.h9083	Paine CET	c.e.t.paine@stir.ac.uk	public	3923094
BIEN	Acer platanoides	Norway Maple	leaf area per leaf dry mass	144.83	cm2.g-1	http://datadryad.org/resource/doi:10.5061/dryad.h9083	Paine CET	c.e.t.paine@stir.ac.uk	public	3923095
BIEN	Acer platanoides	Norway Maple	leaf area per leaf dry mass	273.35	cm2.g-1	http://datadryad.org/resource/doi:10.5061/dryad.h9083	Paine CET	c.e.t.paine@stir.ac.uk	public	3923099
BIEN	Acer platanoides	Norway Maple	leaf area per leaf dry mass	114.97	cm2.g-1	http://datadryad.org/resource/doi:10.5061/dryad.h9083	Paine CET	c.e.t.paine@stir.ac.uk	public	3926055
BIEN	Acer platanoides	Norway Maple	leaf area per leaf dry mass	83.22	cm2.g-1	http://datadryad.org/resource/doi:10.5061/dryad.h9083	Paine CET	c.e.t.paine@stir.ac.uk	public	3926064
BIEN	Acer platanoides	Norway Maple	leaf area per leaf dry mass	23.47	cm2.g-1	http://datadryad.org/resource/doi:10.5061/dryad.h9083	Paine CET	c.e.t.paine@stir.ac.uk	public	3926068
BIEN	Acer platanoides	Norway Maple	leaf area per leaf dry mass	117	cm2.g-1	http://datadryad.org/resource/doi:10.5061/dryad.j42m7.2	Maire V	vmaire@gmail.com	public	4296556
BIEN	Acer platanoides	Norway Maple	leaf area per leaf dry mass	115.75	cm2.g-1	http://datadryad.org/resource/doi:10.5061/dryad.h9083	Paine CET	c.e.t.paine@stir.ac.uk	public	3926059
BIEN	Acer platanoides	Norway Maple	leaf area per leaf dry mass	215.3	cm2.g-1	http://onlinelibrary.wiley.com/doi/10.1111/1365-2435.12298/suppinfo	Charles Price	charles.price@uwa.edu.au	public	3943441
BIEN	Acer platanoides	Norway Maple	leaf area per leaf dry mass	215.3	cm2.g-1	http://onlinelibrary.wiley.com/doi/10.1111/1365-2435.12298/suppinfo	Charles Price	charles.price@uwa.edu.au	public	3943413
BIEN	Acer platanoides	Norway Maple	leaf area per leaf dry mass	167	cm2.g-1	http://www.leda-traitbase.org/LEDAportal/	Michael Kleyer	michael.kleyer@uni-oldenburg.de	public	3943442
BIEN	Acer platanoides	Norway Maple	leaf area per leaf dry mass	210	cm2.g-1	http://www.leda-traitbase.org/LEDAportal/	Michael Kleyer	michael.kleyer@uni-oldenburg.de	public	4619050
BIEN	Acer platanoides	Norway Maple	leaf area per leaf dry mass	210	cm2.g-1	http://www.leda-traitbase.org/LEDAportal/	Michael Kleyer	michael.kleyer@uni-oldenburg.de	public	4619051
BIEN	Acer platanoides	Norway Maple	leaf area per leaf dry mass	215.3	cm2.g-1	http://www.leda-traitbase.org/LEDAportal/	Michael Kleyer	michael.kleyer@uni-oldenburg.de	public	4619052
BIEN	Acer platanoides	Norway Maple	leaf area per leaf dry mass	207.469	cm2.g-1	http://www.leda-traitbase.org/LEDAportal/	Michael Kleyer	michael.kleyer@uni-oldenburg.de	public	4619053
BIEN	Acer platanoides	Norway Maple	leaf area per leaf dry mass	215.3	cm2.g-1	http://www.leda-traitbase.org/LEDAportal/	Michael Kleyer	michael.kleyer@uni-oldenburg.de	public	4619079
BIEN	Acer platanoides	Norway Maple	leaf area per leaf dry mass	183	cm2.g-1	http://www.leda-traitbase.org/LEDAportal/	Michael Kleyer	michael.kleyer@uni-oldenburg.de	public	4619088
BIEN	Acer platanoides	Norway Maple	leaf area per leaf dry mass	167	cm2.g-1	http://www.leda-traitbase.org/LEDAportal/	Michael Kleyer	michael.kleyer@uni-oldenburg.de	public	4619115
BIEN	Acer platanoides	Norway Maple	leaf area per leaf dry mass	207.469	cm2.g-1	http://www.leda-traitbase.org/LEDAportal/	Michael Kleyer	michael.kleyer@uni-oldenburg.de	public	4619111
BIEN	Acer platanoides	Norway Maple	leaf area per leaf dry mass	183	cm2.g-1	http://www.leda-traitbase.org/LEDAportal/	Michael Kleyer	michael.kleyer@uni-oldenburg.de	public	4619116
TRY	Acer platanoides	Norway Maple	Leaf area per leaf dry mass (specific leaf area, SLA or 1/LMA): petiole excluded	276.7	cm2.g-1	Shipley B., 2002. Trade-offs between net assimilation rate and specific leaf area in determining relative growth rate: relationship with daily irradiance, Functional Ecology(16) 682-689				1013085
TRY	Acer platanoides	Norway Maple	Leaf area per leaf dry mass (specific leaf area, SLA or 1/LMA): petiole excluded	174.9	cm2.g-1	Cornelissen, J. H. C. 1996. An experimental comparison of leaf decomposition rates in a wide range of temperate plant species and types. Journal of Ecology 84:573-582.				1814108
TRY	Acer platanoides	Norway Maple	Leaf area per leaf dry mass (specific leaf area, SLA or 1/LMA): petiole excluded	174.9	cm2.g-1	Cornelissen, J. H. C. 1996. An experimental comparison of leaf decomposition rates in a wide range of temperate plant species and types. Journal of Ecology 84:573-582.				1818080
TRY	Acer platanoides	Norway Maple	Leaf area per leaf dry mass (specific leaf area, SLA or 1/LMA): petiole excluded	174.9	cm2.g-1	Cornelissen, J. H. C. 1996. An experimental comparison of leaf decomposition rates in a wide range of temperate plant species and types. Journal of Ecology 84:573-582.				1820525
TRY	Acer platanoides	Norway Maple	Leaf area per leaf dry mass (specific leaf area, SLA or 1/LMA): petiole excluded	174.9	cm2.g-1	Cornelissen, J. H. C. 1996. An experimental comparison of leaf decomposition rates in a wide range of temperate plant species and types. Journal of Ecology 84:573-582.				1824498
TRY	Acer platanoides	Norway Maple	Leaf area per leaf dry mass (specific leaf area, SLA or 1/LMA): petiole excluded	167	cm2.g-1	Kleyer, M., R. M. Bekker, I. C. Knevel, J. P. Bakker, K. Thompson, M. Sonnenschein, P. Poschlod, J. M. van Groenendael, L. Klimes, J. Klimesova, S. Klotz, G. M. Rusch, Hermy, M. , D. Adriaens, G. Boedeltje, B. Bossuyt, A. Dannemann, P. Endels, L. Götzenberger, J. G. Hodgson, A.-K. Jackel, I. Kühn, D. Kunzmann, W. A. Ozinga, C. Römermann, M. Stadler, J. Schlegelmilch, H. J. Steendam, O. Tackenberg…				2187965
TRY	Acer platanoides	Norway Maple	Leaf area per leaf dry mass (specific leaf area, SLA or 1/LMA): petiole excluded	167	cm2.g-1	Kleyer, M., R. M. Bekker, I. C. Knevel, J. P. Bakker, K. Thompson, M. Sonnenschein, P. Poschlod, J. M. van Groenendael, L. Klimes, J. Klimesova, S. Klotz, G. M. Rusch, Hermy, M. , D. Adriaens, G. Boedeltje, B. Bossuyt, A. Dannemann, P. Endels, L. Götzenberger, J. G. Hodgson, A.-K. Jackel, I. Kühn, D. Kunzmann, W. A. Ozinga, C. Römermann, M. Stadler, J. Schlegelmilch, H. J. Steendam, O. Tackenberg…				2187971
TRY	Acer platanoides	Norway Maple	Leaf area per leaf dry mass (specific leaf area, SLA or 1/LMA): petiole excluded	183	cm2.g-1	Kleyer, M., R. M. Bekker, I. C. Knevel, J. P. Bakker, K. Thompson, M. Sonnenschein, P. Poschlod, J. M. van Groenendael, L. Klimes, J. Klimesova, S. Klotz, G. M. Rusch, Hermy, M. , D. Adriaens, G. Boedeltje, B. Bossuyt, A. Dannemann, P. Endels, L. Götzenberger, J. G. Hodgson, A.-K. Jackel, I. Kühn, D. Kunzmann, W. A. Ozinga, C. Römermann, M. Stadler, J. Schlegelmilch, H. J. Steendam, O. Tackenberg…				2187976
TRY	Acer platanoides	Norway Maple	Leaf area per leaf dry mass (specific leaf area, SLA or 1/LMA): petiole excluded	183	cm2.g-1	Kleyer, M., R. M. Bekker, I. C. Knevel, J. P. Bakker, K. Thompson, M. Sonnenschein, P. Poschlod, J. M. van Groenendael, L. Klimes, J. Klimesova, S. Klotz, G. M. Rusch, Hermy, M. , D. Adriaens, G. Boedeltje, B. Bossuyt, A. Dannemann, P. Endels, L. Götzenberger, J. G. Hodgson, A.-K. Jackel, I. Kühn, D. Kunzmann, W. A. Ozinga, C. Römermann, M. Stadler, J. Schlegelmilch, H. J. Steendam, O. Tackenberg…				2187982
TRY	Acer platanoides	Norway Maple	Leaf area per leaf dry mass (specific leaf area, SLA or 1/LMA): petiole excluded	215.3	cm2.g-1	Kleyer, M., R. M. Bekker, I. C. Knevel, J. P. Bakker, K. Thompson, M. Sonnenschein, P. Poschlod, J. M. van Groenendael, L. Klimes, J. Klimesova, S. Klotz, G. M. Rusch, Hermy, M. , D. Adriaens, G. Boedeltje, B. Bossuyt, A. Dannemann, P. Endels, L. Götzenberger, J. G. Hodgson, A.-K. Jackel, I. Kühn, D. Kunzmann, W. A. Ozinga, C. Römermann, M. Stadler, J. Schlegelmilch, H. J. Steendam, O. Tackenberg…				2188001
TRY	Acer platanoides	Norway Maple	Leaf area per leaf dry mass (specific leaf area, SLA or 1/LMA): petiole excluded	215.3	cm2.g-1	Kleyer, M., R. M. Bekker, I. C. Knevel, J. P. Bakker, K. Thompson, M. Sonnenschein, P. Poschlod, J. M. van Groenendael, L. Klimes, J. Klimesova, S. Klotz, G. M. Rusch, Hermy, M. , D. Adriaens, G. Boedeltje, B. Bossuyt, A. Dannemann, P. Endels, L. Götzenberger, J. G. Hodgson, A.-K. Jackel, I. Kühn, D. Kunzmann, W. A. Ozinga, C. Römermann, M. Stadler, J. Schlegelmilch, H. J. Steendam, O. Tackenberg…				2188007
TRY	Acer platanoides	Norway Maple	Leaf area per leaf dry mass (specific leaf area, SLA or 1/LMA): petiole excluded	207.469	cm2.g-1	Kleyer, M., R. M. Bekker, I. C. Knevel, J. P. Bakker, K. Thompson, M. Sonnenschein, P. Poschlod, J. M. van Groenendael, L. Klimes, J. Klimesova, S. Klotz, G. M. Rusch, Hermy, M. , D. Adriaens, G. Boedeltje, B. Bossuyt, A. Dannemann, P. Endels, L. Götzenberger, J. G. Hodgson, A.-K. Jackel, I. Kühn, D. Kunzmann, W. A. Ozinga, C. Römermann, M. Stadler, J. Schlegelmilch, H. J. Steendam, O. Tackenberg…				2188014
TRY	Acer platanoides	Norway Maple	Leaf area per leaf dry mass (specific leaf area, SLA or 1/LMA): petiole excluded	207.469	cm2.g-1	Kleyer, M., R. M. Bekker, I. C. Knevel, J. P. Bakker, K. Thompson, M. Sonnenschein, P. Poschlod, J. M. van Groenendael, L. Klimes, J. Klimesova, S. Klotz, G. M. Rusch, Hermy, M. , D. Adriaens, G. Boedeltje, B. Bossuyt, A. Dannemann, P. Endels, L. Götzenberger, J. G. Hodgson, A.-K. Jackel, I. Kühn, D. Kunzmann, W. A. Ozinga, C. Römermann, M. Stadler, J. Schlegelmilch, H. J. Steendam, O. Tackenberg…				2188020
TRY	Acer platanoides	Norway Maple	Leaf area per leaf dry mass (specific leaf area, SLA or 1/LMA): petiole excluded	276.75	cm2.g-1	Cornelissen, J. H. C., P. C. Diez, and R. Hunt. 1996. Seedling growth, allocation and leaf attributes in a wide range of woody plant species and types. Journal of Ecology 84:755-765.				2311152
TRY	Acer platanoides	Norway Maple	Leaf area per leaf dry mass (specific leaf area, SLA or 1/LMA): petiole excluded	174.9	cm2.g-1	Cornwell, W. K., J. H. C. Cornelissen, K. Amatangelo, E. Dorrepaal, V. T. Eviner, O. Godoy, S. E. Hobbie, B. Hoorens, H. Kurokawa, N. Pérez-Harguindeguy, H. M. Quested, L. S. Santiago, D. A. Wardle, I. J. Wright, R. Aerts, S. D. Allison, P. van Bodegom, V. Brovkin, A. Chatain, T. V. Callaghan, S. Díaz, E. Garnier, D. E. Gurvich, E. Kazakou, J. A. Klein, J. Read, P. B. Reich, N. A. Soudzilovskaia,…				6130730
TRY	Acer platanoides	Norway Maple	Leaf area per leaf dry mass (specific leaf area, SLA or 1/LMA): petiole excluded	174.9	cm2.g-1	Cornwell, W. K., J. H. C. Cornelissen, K. Amatangelo, E. Dorrepaal, V. T. Eviner, O. Godoy, S. E. Hobbie, B. Hoorens, H. Kurokawa, N. Pérez-Harguindeguy, H. M. Quested, L. S. Santiago, D. A. Wardle, I. J. Wright, R. Aerts, S. D. Allison, P. van Bodegom, V. Brovkin, A. Chatain, T. V. Callaghan, S. Díaz, E. Garnier, D. E. Gurvich, E. Kazakou, J. A. Klein, J. Read, P. B. Reich, N. A. Soudzilovskaia,…				6133897
TRY	Acer platanoides	Norway Maple	Leaf area per leaf dry mass (specific leaf area, SLA or 1/LMA): petiole excluded	213.8	cm2.g-1	Cornwell, W. K., J. H. C. Cornelissen, K. Amatangelo, E. Dorrepaal, V. T. Eviner, O. Godoy, S. E. Hobbie, B. Hoorens, H. Kurokawa, N. Pérez-Harguindeguy, H. M. Quested, L. S. Santiago, D. A. Wardle, I. J. Wright, R. Aerts, S. D. Allison, P. van Bodegom, V. Brovkin, A. Chatain, T. V. Callaghan, S. Díaz, E. Garnier, D. E. Gurvich, E. Kazakou, J. A. Klein, J. Read, P. B. Reich, N. A. Soudzilovskaia,…				6143613
TRY	Acer platanoides	Norway Maple	Leaf area per leaf dry mass (specific leaf area, SLA or 1/LMA): petiole excluded	174.919	cm2.g-1	Cornelissen, J. H. C., B. Cerabolini, P. Castro-Diez, P. Villar-Salvador, G. Montserrat-Marti, J. P. Puyravaud, M. Maestro, M. J. A. Werger, and R. Aerts. 2003. Functional traits of woody plants: correspondence of species rankings between field adults and laboratory-grown seedlings? Journal of Vegetation Science 14:311-322.				8965604
TRY	Acer platanoides	Norway Maple	Leaf area per leaf dry mass (specific leaf area, SLA or 1/LMA): petiole excluded	276.75	cm2.g-1	Cornelissen, J. H. C., B. Cerabolini, P. Castro-Diez, P. Villar-Salvador, G. Montserrat-Marti, J. P. Puyravaud, M. Maestro, M. J. A. Werger, and R. Aerts. 2003. Functional traits of woody plants: correspondence of species rankings between field adults and laboratory-grown seedlings? Journal of Vegetation Science 14:311-322.				8992411
TRY	Acer platanoides	Norway Maple	Leaf area per leaf dry mass (specific leaf area, SLA or 1/LMA): petiole excluded	143.7	cm2.g-1	Dechant, B., Cuntz, M., Vohland, M., Schulz, E., & Doktor, D. (2017). Estimation of photosynthesis traits from leaf reflectance spectra: Correlation to nitrogen content as the dominant mechanism. Remote Sensing of Environment, 196, 279–292. https://doi.org/10.1016/j.rse.2017.05.019				58363599
TRY	Acer platanoides	Norway Maple	Leaf area per leaf dry mass (specific leaf area, SLA or 1/LMA): petiole excluded	240.2	cm2.g-1	Dechant, B., Cuntz, M., Vohland, M., Schulz, E., & Doktor, D. (2017). Estimation of photosynthesis traits from leaf reflectance spectra: Correlation to nitrogen content as the dominant mechanism. Remote Sensing of Environment, 196, 279–292. https://doi.org/10.1016/j.rse.2017.05.019				58363613
TRY	Acer platanoides	Norway Maple	Leaf area per leaf dry mass (specific leaf area, SLA or 1/LMA): petiole excluded	153.5	cm2.g-1	Dechant, B., Cuntz, M., Vohland, M., Schulz, E., & Doktor, D. (2017). Estimation of photosynthesis traits from leaf reflectance spectra: Correlation to nitrogen content as the dominant mechanism. Remote Sensing of Environment, 196, 279–292. https://doi.org/10.1016/j.rse.2017.05.019				58364061
TRY	Acer platanoides	Norway Maple	Leaf area per leaf dry mass (specific leaf area, SLA or 1/LMA): petiole excluded	196.6	cm2.g-1	Dechant, B., Cuntz, M., Vohland, M., Schulz, E., & Doktor, D. (2017). Estimation of photosynthesis traits from leaf reflectance spectra: Correlation to nitrogen content as the dominant mechanism. Remote Sensing of Environment, 196, 279–292. https://doi.org/10.1016/j.rse.2017.05.019				58364089
TRY	Acer platanoides	Norway Maple	Leaf area per leaf dry mass (specific leaf area, SLA or 1/LMA): petiole excluded	166.8	cm2.g-1	Dechant, B., Cuntz, M., Vohland, M., Schulz, E., & Doktor, D. (2017). Estimation of photosynthesis traits from leaf reflectance spectra: Correlation to nitrogen content as the dominant mechanism. Remote Sensing of Environment, 196, 279–292. https://doi.org/10.1016/j.rse.2017.05.019				58364131
TRY	Acer platanoides	Norway Maple	Leaf area per leaf dry mass (specific leaf area, SLA or 1/LMA): petiole excluded	141.1	cm2.g-1	Dechant, B., Cuntz, M., Vohland, M., Schulz, E., & Doktor, D. (2017). Estimation of photosynthesis traits from leaf reflectance spectra: Correlation to nitrogen content as the dominant mechanism. Remote Sensing of Environment, 196, 279–292. https://doi.org/10.1016/j.rse.2017.05.019				58364187
TRY	Acer platanoides	Norway Maple	Leaf area per leaf dry mass (specific leaf area, SLA or 1/LMA): petiole excluded	145.7	cm2.g-1	Dechant, B., Cuntz, M., Vohland, M., Schulz, E., & Doktor, D. (2017). Estimation of photosynthesis traits from leaf reflectance spectra: Correlation to nitrogen content as the dominant mechanism. Remote Sensing of Environment, 196, 279–292. https://doi.org/10.1016/j.rse.2017.05.019				58364215
TRY	Acer platanoides	Norway Maple	Leaf area per leaf dry mass (specific leaf area, SLA or 1/LMA): petiole excluded	303.9	cm2.g-1	Dechant, B., Cuntz, M., Vohland, M., Schulz, E., & Doktor, D. (2017). Estimation of photosynthesis traits from leaf reflectance spectra: Correlation to nitrogen content as the dominant mechanism. Remote Sensing of Environment, 196, 279–292. https://doi.org/10.1016/j.rse.2017.05.019				58364229
TRY	Acer platanoides	Norway Maple	Leaf area per leaf dry mass (specific leaf area, SLA or 1/LMA): petiole excluded	182.3	cm2.g-1	Dechant, B., Cuntz, M., Vohland, M., Schulz, E., & Doktor, D. (2017). Estimation of photosynthesis traits from leaf reflectance spectra: Correlation to nitrogen content as the dominant mechanism. Remote Sensing of Environment, 196, 279–292. https://doi.org/10.1016/j.rse.2017.05.019				58364243
BIEN	Tilia cordata	Little-leaved Linden	leaf area per leaf dry mass	208.33	cm2.g-1	http://datadryad.org/resource/doi:10.5061/dryad.j42m7.2	Maire V	vmaire@gmail.com	public	4291564
BIEN	Tilia cordata	Little-leaved Linden	leaf area per leaf dry mass	400	cm2.g-1	http://datadryad.org/resource/doi:10.5061/dryad.j42m7.2	Maire V	vmaire@gmail.com	public	4291565
BIEN	Tilia cordata	Little-leaved Linden	leaf area per leaf dry mass	122.91	cm2.g-1	http://datadryad.org/resource/doi:10.5061/dryad.h9083	Paine CET	c.e.t.paine@stir.ac.uk	public	3116850
BIEN	Tilia cordata	Little-leaved Linden	leaf area per leaf dry mass	132.55	cm2.g-1	http://datadryad.org/resource/doi:10.5061/dryad.h9083	Paine CET	c.e.t.paine@stir.ac.uk	public	3888556
BIEN	Tilia cordata	Little-leaved Linden	leaf area per leaf dry mass	134.07	cm2.g-1	http://datadryad.org/resource/doi:10.5061/dryad.h9083	Paine CET	c.e.t.paine@stir.ac.uk	public	3888672
BIEN	Tilia cordata	Little-leaved Linden	leaf area per leaf dry mass	144.42	cm2.g-1	http://datadryad.org/resource/doi:10.5061/dryad.h9083	Paine CET	c.e.t.paine@stir.ac.uk	public	3888673
BIEN	Tilia cordata	Little-leaved Linden	leaf area per leaf dry mass	136.5	cm2.g-1	http://datadryad.org/resource/doi:10.5061/dryad.h9083	Paine CET	c.e.t.paine@stir.ac.uk	public	3888676
BIEN	Tilia cordata	Little-leaved Linden	leaf area per leaf dry mass	138.69	cm2.g-1	http://datadryad.org/resource/doi:10.5061/dryad.h9083	Paine CET	c.e.t.paine@stir.ac.uk	public	3888677
BIEN	Tilia cordata	Little-leaved Linden	leaf area per leaf dry mass	139.42	cm2.g-1	http://datadryad.org/resource/doi:10.5061/dryad.h9083	Paine CET	c.e.t.paine@stir.ac.uk	public	3888678
BIEN	Tilia cordata	Little-leaved Linden	leaf area per leaf dry mass	139.51	cm2.g-1	http://datadryad.org/resource/doi:10.5061/dryad.h9083	Paine CET	c.e.t.paine@stir.ac.uk	public	3888679
BIEN	Tilia cordata	Little-leaved Linden	leaf area per leaf dry mass	145.66	cm2.g-1	http://datadryad.org/resource/doi:10.5061/dryad.h9083	Paine CET	c.e.t.paine@stir.ac.uk	public	3888680
BIEN	Tilia cordata	Little-leaved Linden	leaf area per leaf dry mass	145.8	cm2.g-1	http://datadryad.org/resource/doi:10.5061/dryad.h9083	Paine CET	c.e.t.paine@stir.ac.uk	public	3888681
BIEN	Tilia cordata	Little-leaved Linden	leaf area per leaf dry mass	146.72	cm2.g-1	http://datadryad.org/resource/doi:10.5061/dryad.h9083	Paine CET	c.e.t.paine@stir.ac.uk	public	3888682
BIEN	Tilia cordata	Little-leaved Linden	leaf area per leaf dry mass	147.25	cm2.g-1	http://datadryad.org/resource/doi:10.5061/dryad.h9083	Paine CET	c.e.t.paine@stir.ac.uk	public	3888683
BIEN	Tilia cordata	Little-leaved Linden	leaf area per leaf dry mass	149.11	cm2.g-1	http://datadryad.org/resource/doi:10.5061/dryad.h9083	Paine CET	c.e.t.paine@stir.ac.uk	public	3888684
BIEN	Tilia cordata	Little-leaved Linden	leaf area per leaf dry mass	163.13	cm2.g-1	http://datadryad.org/resource/doi:10.5061/dryad.h9083	Paine CET	c.e.t.paine@stir.ac.uk	public	3888685
BIEN	Tilia cordata	Little-leaved Linden	leaf area per leaf dry mass	169.44	cm2.g-1	http://datadryad.org/resource/doi:10.5061/dryad.h9083	Paine CET	c.e.t.paine@stir.ac.uk	public	3888687
BIEN	Tilia cordata	Little-leaved Linden	leaf area per leaf dry mass	177.89	cm2.g-1	http://datadryad.org/resource/doi:10.5061/dryad.h9083	Paine CET	c.e.t.paine@stir.ac.uk	public	3888689
BIEN	Tilia cordata	Little-leaved Linden	leaf area per leaf dry mass	585.61	cm2.g-1	http://datadryad.org/resource/doi:10.5061/dryad.h9083	Paine CET	c.e.t.paine@stir.ac.uk	public	3888690
BIEN	Tilia cordata	Little-leaved Linden	leaf area per leaf dry mass	335.6	cm2.g-1	http://datadryad.org/resource/doi:10.5061/dryad.j42m7.2	Maire V	vmaire@gmail.com	public	4291562
BIEN	Tilia cordata	Little-leaved Linden	leaf area per leaf dry mass	355.9	cm2.g-1	http://datadryad.org/resource/doi:10.5061/dryad.j42m7.2	Maire V	vmaire@gmail.com	public	4291563
BIEN	Tilia cordata	Little-leaved Linden	leaf area per leaf dry mass	217.698	cm2.g-1	http://datadryad.org/resource/doi:10.5061/dryad.j42m7.2	Maire V	vmaire@gmail.com	public	4291566
BIEN	Tilia cordata	Little-leaved Linden	leaf area per leaf dry mass	134.29	cm2.g-1	http://datadryad.org/resource/doi:10.5061/dryad.h9083	Paine CET	c.e.t.paine@stir.ac.uk	public	3888587
TRY	Tilia cordata	Little-leaved Linden	Leaf area per leaf dry mass (specific leaf area, SLA or 1/LMA): petiole excluded	217.698	cm2.g-1	Kleyer, M., R. M. Bekker, I. C. Knevel, J. P. Bakker, K. Thompson, M. Sonnenschein, P. Poschlod, J. M. van Groenendael, L. Klimes, J. Klimesova, S. Klotz, G. M. Rusch, Hermy, M. , D. Adriaens, G. Boedeltje, B. Bossuyt, A. Dannemann, P. Endels, L. Götzenberger, J. G. Hodgson, A.-K. Jackel, I. Kühn, D. Kunzmann, W. A. Ozinga, C. Römermann, M. Stadler, J. Schlegelmilch, H. J. Steendam, O. Tackenberg…				2261254
TRY	Tilia cordata	Little-leaved Linden	Leaf area per leaf dry mass (specific leaf area, SLA or 1/LMA): petiole excluded	217.698	cm2.g-1	Kleyer, M., R. M. Bekker, I. C. Knevel, J. P. Bakker, K. Thompson, M. Sonnenschein, P. Poschlod, J. M. van Groenendael, L. Klimes, J. Klimesova, S. Klotz, G. M. Rusch, Hermy, M. , D. Adriaens, G. Boedeltje, B. Bossuyt, A. Dannemann, P. Endels, L. Götzenberger, J. G. Hodgson, A.-K. Jackel, I. Kühn, D. Kunzmann, W. A. Ozinga, C. Römermann, M. Stadler, J. Schlegelmilch, H. J. Steendam, O. Tackenberg…				2261260
TRY	Tilia cordata	Little-leaved Linden	Leaf area per leaf dry mass (specific leaf area, SLA or 1/LMA): petiole excluded	131.752	cm2.g-1	Kleyer, M., R. M. Bekker, I. C. Knevel, J. P. Bakker, K. Thompson, M. Sonnenschein, P. Poschlod, J. M. van Groenendael, L. Klimes, J. Klimesova, S. Klotz, G. M. Rusch, Hermy, M. , D. Adriaens, G. Boedeltje, B. Bossuyt, A. Dannemann, P. Endels, L. Götzenberger, J. G. Hodgson, A.-K. Jackel, I. Kühn, D. Kunzmann, W. A. Ozinga, C. Römermann, M. Stadler, J. Schlegelmilch, H. J. Steendam, O. Tackenberg…				2261267
TRY	Tilia cordata	Little-leaved Linden	Leaf area per leaf dry mass (specific leaf area, SLA or 1/LMA): petiole excluded	131.752	cm2.g-1	Kleyer, M., R. M. Bekker, I. C. Knevel, J. P. Bakker, K. Thompson, M. Sonnenschein, P. Poschlod, J. M. van Groenendael, L. Klimes, J. Klimesova, S. Klotz, G. M. Rusch, Hermy, M. , D. Adriaens, G. Boedeltje, B. Bossuyt, A. Dannemann, P. Endels, L. Götzenberger, J. G. Hodgson, A.-K. Jackel, I. Kühn, D. Kunzmann, W. A. Ozinga, C. Römermann, M. Stadler, J. Schlegelmilch, H. J. Steendam, O. Tackenberg…				2261273
TRY	Tilia cordata	Little-leaved Linden	Leaf area per leaf dry mass (specific leaf area, SLA or 1/LMA): petiole excluded	392.157	cm2.g-1	Kleyer, M., R. M. Bekker, I. C. Knevel, J. P. Bakker, K. Thompson, M. Sonnenschein, P. Poschlod, J. M. van Groenendael, L. Klimes, J. Klimesova, S. Klotz, G. M. Rusch, Hermy, M. , D. Adriaens, G. Boedeltje, B. Bossuyt, A. Dannemann, P. Endels, L. Götzenberger, J. G. Hodgson, A.-K. Jackel, I. Kühn, D. Kunzmann, W. A. Ozinga, C. Römermann, M. Stadler, J. Schlegelmilch, H. J. Steendam, O. Tackenberg…				2261295
TRY	Tilia cordata	Little-leaved Linden	Leaf area per leaf dry mass (specific leaf area, SLA or 1/LMA): petiole excluded	392.157	cm2.g-1	Kleyer, M., R. M. Bekker, I. C. Knevel, J. P. Bakker, K. Thompson, M. Sonnenschein, P. Poschlod, J. M. van Groenendael, L. Klimes, J. Klimesova, S. Klotz, G. M. Rusch, Hermy, M. , D. Adriaens, G. Boedeltje, B. Bossuyt, A. Dannemann, P. Endels, L. Götzenberger, J. G. Hodgson, A.-K. Jackel, I. Kühn, D. Kunzmann, W. A. Ozinga, C. Römermann, M. Stadler, J. Schlegelmilch, H. J. Steendam, O. Tackenberg…				2261301
TRY	Tilia cordata	Little-leaved Linden	Leaf area per leaf dry mass (specific leaf area, SLA or 1/LMA): petiole excluded	379.258	cm2.g-1	Cornelissen, J. H. C., P. C. Diez, and R. Hunt. 1996. Seedling growth, allocation and leaf attributes in a wide range of woody plant species and types. Journal of Ecology 84:755-765.				2311747
TRY	Tilia cordata	Little-leaved Linden	Leaf area per leaf dry mass (specific leaf area, SLA or 1/LMA): petiole excluded	218.8	cm2.g-1	Cornwell, W. K., J. H. C. Cornelissen, K. Amatangelo, E. Dorrepaal, V. T. Eviner, O. Godoy, S. E. Hobbie, B. Hoorens, H. Kurokawa, N. Pérez-Harguindeguy, H. M. Quested, L. S. Santiago, D. A. Wardle, I. J. Wright, R. Aerts, S. D. Allison, P. van Bodegom, V. Brovkin, A. Chatain, T. V. Callaghan, S. Díaz, E. Garnier, D. E. Gurvich, E. Kazakou, J. A. Klein, J. Read, P. B. Reich, N. A. Soudzilovskaia,…				6143913
TRY	Tilia cordata	Little-leaved Linden	Leaf area per leaf dry mass (specific leaf area, SLA or 1/LMA): petiole excluded	547.368	cm2.g-1	Sack, L. 2004. Responses of temperate woody seedlings to shade and drought: do trade-offs limit potential niche differentiation? Oikos 107:110-127.				6720234
TRY	Tilia cordata	Little-leaved Linden	Leaf area per leaf dry mass (specific leaf area, SLA or 1/LMA): petiole excluded	613.158	cm2.g-1	Sack, L. 2004. Responses of temperate woody seedlings to shade and drought: do trade-offs limit potential niche differentiation? Oikos 107:110-127.				6720248
TRY	Tilia cordata	Little-leaved Linden	Leaf area per leaf dry mass (specific leaf area, SLA or 1/LMA): petiole excluded	331.579	cm2.g-1	Sack, L. 2004. Responses of temperate woody seedlings to shade and drought: do trade-offs limit potential niche differentiation? Oikos 107:110-127.				6720262
TRY	Tilia cordata	Little-leaved Linden	Leaf area per leaf dry mass (specific leaf area, SLA or 1/LMA): petiole excluded	331.579	cm2.g-1	Sack, L. 2004. Responses of temperate woody seedlings to shade and drought: do trade-offs limit potential niche differentiation? Oikos 107:110-127.				6720276
TRY	Tilia cordata	Little-leaved Linden	Leaf area per leaf dry mass (specific leaf area, SLA or 1/LMA): petiole excluded	379.258	cm2.g-1	Cornelissen, J. H. C., B. Cerabolini, P. Castro-Diez, P. Villar-Salvador, G. Montserrat-Marti, J. P. Puyravaud, M. Maestro, M. J. A. Werger, and R. Aerts. 2003. Functional traits of woody plants: correspondence of species rankings between field adults and laboratory-grown seedlings? Journal of Vegetation Science 14:311-322.				8994314
TRY	Acer platanoides	Norway Maple	Leaf area per leaf dry mass (specific leaf area, SLA or 1/LMA): petiole excluded	247.281	cm2.g-1	Cornelissen, J. H. C., B. Cerabolini, P. Castro-Diez, P. Villar-Salvador, G. Montserrat-Marti, J. P. Puyravaud, M. Maestro, M. J. A. Werger, and R. Aerts. 2003. Functional traits of woody plants: correspondence of species rankings between field adults and laboratory-grown seedlings? Journal of Vegetation Science 14:311-322.				456358
TRY	Acer platanoides	Norway Maple	Leaf area per leaf dry mass (specific leaf area, SLA or 1/LMA): petiole excluded	209.243	cm2.g-1	Cornelissen, J. H. C., B. Cerabolini, P. Castro-Diez, P. Villar-Salvador, G. Montserrat-Marti, J. P. Puyravaud, M. Maestro, M. J. A. Werger, and R. Aerts. 2003. Functional traits of woody plants: correspondence of species rankings between field adults and laboratory-grown seedlings? Journal of Vegetation Science 14:311-322.				456367
TRY	Acer platanoides	Norway Maple	Leaf area per leaf dry mass (specific leaf area, SLA or 1/LMA): petiole excluded	166.195	cm2.g-1	Cornelissen, J. H. C., B. Cerabolini, P. Castro-Diez, P. Villar-Salvador, G. Montserrat-Marti, J. P. Puyravaud, M. Maestro, M. J. A. Werger, and R. Aerts. 2003. Functional traits of woody plants: correspondence of species rankings between field adults and laboratory-grown seedlings? Journal of Vegetation Science 14:311-322.				456376
TRY	Acer platanoides	Norway Maple	Leaf area per leaf dry mass (specific leaf area, SLA or 1/LMA): petiole excluded	150.088	cm2.g-1	Cornelissen, J. H. C., B. Cerabolini, P. Castro-Diez, P. Villar-Salvador, G. Montserrat-Marti, J. P. Puyravaud, M. Maestro, M. J. A. Werger, and R. Aerts. 2003. Functional traits of woody plants: correspondence of species rankings between field adults and laboratory-grown seedlings? Journal of Vegetation Science 14:311-322.				456385
TRY	Acer platanoides	Norway Maple	Leaf area per leaf dry mass (specific leaf area, SLA or 1/LMA): petiole excluded	209.287	cm2.g-1	Cornelissen, J. H. C., B. Cerabolini, P. Castro-Diez, P. Villar-Salvador, G. Montserrat-Marti, J. P. Puyravaud, M. Maestro, M. J. A. Werger, and R. Aerts. 2003. Functional traits of woody plants: correspondence of species rankings between field adults and laboratory-grown seedlings? Journal of Vegetation Science 14:311-322.				456394
TRY	Acer platanoides	Norway Maple	Leaf area per leaf dry mass (specific leaf area, SLA or 1/LMA): petiole excluded	227.609	cm2.g-1	Cornelissen, J. H. C., B. Cerabolini, P. Castro-Diez, P. Villar-Salvador, G. Montserrat-Marti, J. P. Puyravaud, M. Maestro, M. J. A. Werger, and R. Aerts. 2003. Functional traits of woody plants: correspondence of species rankings between field adults and laboratory-grown seedlings? Journal of Vegetation Science 14:311-322.				456403
TRY	Acer platanoides	Norway Maple	Leaf area per leaf dry mass (specific leaf area, SLA or 1/LMA): petiole excluded	191.451	cm2.g-1	Cornelissen, J. H. C., B. Cerabolini, P. Castro-Diez, P. Villar-Salvador, G. Montserrat-Marti, J. P. Puyravaud, M. Maestro, M. J. A. Werger, and R. Aerts. 2003. Functional traits of woody plants: correspondence of species rankings between field adults and laboratory-grown seedlings? Journal of Vegetation Science 14:311-322.				456412
TRY	Acer platanoides	Norway Maple	Leaf area per leaf dry mass (specific leaf area, SLA or 1/LMA): petiole excluded	140.498	cm2.g-1	Cornelissen, J. H. C., B. Cerabolini, P. Castro-Diez, P. Villar-Salvador, G. Montserrat-Marti, J. P. Puyravaud, M. Maestro, M. J. A. Werger, and R. Aerts. 2003. Functional traits of woody plants: correspondence of species rankings between field adults and laboratory-grown seedlings? Journal of Vegetation Science 14:311-322.				456421
TRY	Acer platanoides	Norway Maple	Leaf area per leaf dry mass (specific leaf area, SLA or 1/LMA): petiole excluded	185.462	cm2.g-1	Cornelissen, J. H. C., B. Cerabolini, P. Castro-Diez, P. Villar-Salvador, G. Montserrat-Marti, J. P. Puyravaud, M. Maestro, M. J. A. Werger, and R. Aerts. 2003. Functional traits of woody plants: correspondence of species rankings between field adults and laboratory-grown seedlings? Journal of Vegetation Science 14:311-322.				456430
TRY	Acer platanoides	Norway Maple	Leaf area per leaf dry mass (specific leaf area, SLA or 1/LMA): petiole excluded	145.993	cm2.g-1	Cornelissen, J. H. C., B. Cerabolini, P. Castro-Diez, P. Villar-Salvador, G. Montserrat-Marti, J. P. Puyravaud, M. Maestro, M. J. A. Werger, and R. Aerts. 2003. Functional traits of woody plants: correspondence of species rankings between field adults and laboratory-grown seedlings? Journal of Vegetation Science 14:311-322.				456439
TRY	Acer platanoides	Norway Maple	Leaf area per leaf dry mass (specific leaf area, SLA or 1/LMA): petiole excluded	178.313	cm2.g-1	Cornelissen, J. H. C., B. Cerabolini, P. Castro-Diez, P. Villar-Salvador, G. Montserrat-Marti, J. P. Puyravaud, M. Maestro, M. J. A. Werger, and R. Aerts. 2003. Functional traits of woody plants: correspondence of species rankings between field adults and laboratory-grown seedlings? Journal of Vegetation Science 14:311-322.				456448
TRY	Acer platanoides	Norway Maple	Leaf area per leaf dry mass (specific leaf area, SLA or 1/LMA): petiole excluded	181.539	cm2.g-1	Cornelissen, J. H. C., B. Cerabolini, P. Castro-Diez, P. Villar-Salvador, G. Montserrat-Marti, J. P. Puyravaud, M. Maestro, M. J. A. Werger, and R. Aerts. 2003. Functional traits of woody plants: correspondence of species rankings between field adults and laboratory-grown seedlings? Journal of Vegetation Science 14:311-322.				456457
TRY	Acer platanoides	Norway Maple	Leaf area per leaf dry mass (specific leaf area, SLA or 1/LMA): petiole excluded	205.819	cm2.g-1	Cornelissen, J. H. C., B. Cerabolini, P. Castro-Diez, P. Villar-Salvador, G. Montserrat-Marti, J. P. Puyravaud, M. Maestro, M. J. A. Werger, and R. Aerts. 2003. Functional traits of woody plants: correspondence of species rankings between field adults and laboratory-grown seedlings? Journal of Vegetation Science 14:311-322.				456466
TRY	Acer platanoides	Norway Maple	Leaf area per leaf dry mass (specific leaf area, SLA or 1/LMA): petiole excluded	259.803	cm2.g-1	Cornelissen, J. H. C., B. Cerabolini, P. Castro-Diez, P. Villar-Salvador, G. Montserrat-Marti, J. P. Puyravaud, M. Maestro, M. J. A. Werger, and R. Aerts. 2003. Functional traits of woody plants: correspondence of species rankings between field adults and laboratory-grown seedlings? Journal of Vegetation Science 14:311-322.				456475
TRY	Acer platanoides	Norway Maple	Leaf area per leaf dry mass (specific leaf area, SLA or 1/LMA): petiole excluded	164.967	cm2.g-1	Cornelissen, J. H. C., B. Cerabolini, P. Castro-Diez, P. Villar-Salvador, G. Montserrat-Marti, J. P. Puyravaud, M. Maestro, M. J. A. Werger, and R. Aerts. 2003. Functional traits of woody plants: correspondence of species rankings between field adults and laboratory-grown seedlings? Journal of Vegetation Science 14:311-322.				456484
TRY	Acer platanoides	Norway Maple	Leaf area per leaf dry mass (specific leaf area, SLA or 1/LMA): petiole excluded	140.145	cm2.g-1	Cornelissen, J. H. C., B. Cerabolini, P. Castro-Diez, P. Villar-Salvador, G. Montserrat-Marti, J. P. Puyravaud, M. Maestro, M. J. A. Werger, and R. Aerts. 2003. Functional traits of woody plants: correspondence of species rankings between field adults and laboratory-grown seedlings? Journal of Vegetation Science 14:311-322.				456493
TRY	Acer platanoides	Norway Maple	Leaf area per leaf dry mass (specific leaf area, SLA or 1/LMA): petiole excluded	158.252	cm2.g-1	Cornelissen, J. H. C., B. Cerabolini, P. Castro-Diez, P. Villar-Salvador, G. Montserrat-Marti, J. P. Puyravaud, M. Maestro, M. J. A. Werger, and R. Aerts. 2003. Functional traits of woody plants: correspondence of species rankings between field adults and laboratory-grown seedlings? Journal of Vegetation Science 14:311-322.				456502
TRY	Acer platanoides	Norway Maple	Leaf area per leaf dry mass (specific leaf area, SLA or 1/LMA): petiole excluded	138.048	cm2.g-1	Cornelissen, J. H. C., B. Cerabolini, P. Castro-Diez, P. Villar-Salvador, G. Montserrat-Marti, J. P. Puyravaud, M. Maestro, M. J. A. Werger, and R. Aerts. 2003. Functional traits of woody plants: correspondence of species rankings between field adults and laboratory-grown seedlings? Journal of Vegetation Science 14:311-322.				456511
TRY	Acer platanoides	Norway Maple	Leaf area per leaf dry mass (specific leaf area, SLA or 1/LMA): petiole excluded	155.279	cm2.g-1	Cornelissen, J. H. C., B. Cerabolini, P. Castro-Diez, P. Villar-Salvador, G. Montserrat-Marti, J. P. Puyravaud, M. Maestro, M. J. A. Werger, and R. Aerts. 2003. Functional traits of woody plants: correspondence of species rankings between field adults and laboratory-grown seedlings? Journal of Vegetation Science 14:311-322.				456520
TRY	Acer platanoides	Norway Maple	Leaf area per leaf dry mass (specific leaf area, SLA or 1/LMA): petiole excluded	163.907	cm2.g-1	Cornelissen, J. H. C., B. Cerabolini, P. Castro-Diez, P. Villar-Salvador, G. Montserrat-Marti, J. P. Puyravaud, M. Maestro, M. J. A. Werger, and R. Aerts. 2003. Functional traits of woody plants: correspondence of species rankings between field adults and laboratory-grown seedlings? Journal of Vegetation Science 14:311-322.				456529
TRY	Acer platanoides	Norway Maple	Leaf area per leaf dry mass (specific leaf area, SLA or 1/LMA): petiole excluded	179.3	cm2.g-1	Cornelissen, J. H. C., B. Cerabolini, P. Castro-Diez, P. Villar-Salvador, G. Montserrat-Marti, J. P. Puyravaud, M. Maestro, M. J. A. Werger, and R. Aerts. 2003. Functional traits of woody plants: correspondence of species rankings between field adults and laboratory-grown seedlings? Journal of Vegetation Science 14:311-322.				456538
TRY	Acer platanoides	Norway Maple	Leaf area per leaf dry mass (specific leaf area, SLA or 1/LMA): petiole excluded	157.701	cm2.g-1	Cornelissen, J. H. C., B. Cerabolini, P. Castro-Diez, P. Villar-Salvador, G. Montserrat-Marti, J. P. Puyravaud, M. Maestro, M. J. A. Werger, and R. Aerts. 2003. Functional traits of woody plants: correspondence of species rankings between field adults and laboratory-grown seedlings? Journal of Vegetation Science 14:311-322.				456547
TRY	Acer platanoides	Norway Maple	Leaf area per leaf dry mass (specific leaf area, SLA or 1/LMA): petiole excluded	173.666	cm2.g-1	Cornelissen, J. H. C., B. Cerabolini, P. Castro-Diez, P. Villar-Salvador, G. Montserrat-Marti, J. P. Puyravaud, M. Maestro, M. J. A. Werger, and R. Aerts. 2003. Functional traits of woody plants: correspondence of species rankings between field adults and laboratory-grown seedlings? Journal of Vegetation Science 14:311-322.				456556
TRY	Acer platanoides	Norway Maple	Leaf area per leaf dry mass (specific leaf area, SLA or 1/LMA): petiole excluded	182.618	cm2.g-1	Cornelissen, J. H. C., B. Cerabolini, P. Castro-Diez, P. Villar-Salvador, G. Montserrat-Marti, J. P. Puyravaud, M. Maestro, M. J. A. Werger, and R. Aerts. 2003. Functional traits of woody plants: correspondence of species rankings between field adults and laboratory-grown seedlings? Journal of Vegetation Science 14:311-322.				456565
TRY	Acer platanoides	Norway Maple	Leaf area per leaf dry mass (specific leaf area, SLA or 1/LMA): petiole excluded	173.097	cm2.g-1	Cornelissen, J. H. C., B. Cerabolini, P. Castro-Diez, P. Villar-Salvador, G. Montserrat-Marti, J. P. Puyravaud, M. Maestro, M. J. A. Werger, and R. Aerts. 2003. Functional traits of woody plants: correspondence of species rankings between field adults and laboratory-grown seedlings? Journal of Vegetation Science 14:311-322.				456574
TRY	Acer platanoides	Norway Maple	Leaf area per leaf dry mass (specific leaf area, SLA or 1/LMA): petiole excluded	110.198	cm2.g-1	Cornelissen, J. H. C., B. Cerabolini, P. Castro-Diez, P. Villar-Salvador, G. Montserrat-Marti, J. P. Puyravaud, M. Maestro, M. J. A. Werger, and R. Aerts. 2003. Functional traits of woody plants: correspondence of species rankings between field adults and laboratory-grown seedlings? Journal of Vegetation Science 14:311-322.				456583
TRY	Acer platanoides	Norway Maple	Leaf area per leaf dry mass (specific leaf area, SLA or 1/LMA): petiole excluded	176.73	cm2.g-1	Cornelissen, J. H. C., B. Cerabolini, P. Castro-Diez, P. Villar-Salvador, G. Montserrat-Marti, J. P. Puyravaud, M. Maestro, M. J. A. Werger, and R. Aerts. 2003. Functional traits of woody plants: correspondence of species rankings between field adults and laboratory-grown seedlings? Journal of Vegetation Science 14:311-322.				456592
TRY	Acer platanoides	Norway Maple	Leaf area per leaf dry mass (specific leaf area, SLA or 1/LMA): petiole excluded	143.388	cm2.g-1	Cornelissen, J. H. C., B. Cerabolini, P. Castro-Diez, P. Villar-Salvador, G. Montserrat-Marti, J. P. Puyravaud, M. Maestro, M. J. A. Werger, and R. Aerts. 2003. Functional traits of woody plants: correspondence of species rankings between field adults and laboratory-grown seedlings? Journal of Vegetation Science 14:311-322.				456601
TRY	Acer platanoides	Norway Maple	Leaf area per leaf dry mass (specific leaf area, SLA or 1/LMA): petiole excluded	174.514	cm2.g-1	Cornelissen, J. H. C., B. Cerabolini, P. Castro-Diez, P. Villar-Salvador, G. Montserrat-Marti, J. P. Puyravaud, M. Maestro, M. J. A. Werger, and R. Aerts. 2003. Functional traits of woody plants: correspondence of species rankings between field adults and laboratory-grown seedlings? Journal of Vegetation Science 14:311-322.				456610
TRY	Acer platanoides	Norway Maple	Leaf area per leaf dry mass (specific leaf area, SLA or 1/LMA): petiole excluded	157.182	cm2.g-1	Cornelissen, J. H. C., B. Cerabolini, P. Castro-Diez, P. Villar-Salvador, G. Montserrat-Marti, J. P. Puyravaud, M. Maestro, M. J. A. Werger, and R. Aerts. 2003. Functional traits of woody plants: correspondence of species rankings between field adults and laboratory-grown seedlings? Journal of Vegetation Science 14:311-322.				456619
TRY	Acer platanoides	Norway Maple	Leaf dry mass per leaf fresh mass (leaf dry matter content, LDMC)	0.330251	g(DW)/g(SW)	Cornelissen, J. H. C., B. Cerabolini, P. Castro-Diez, P. Villar-Salvador, G. Montserrat-Marti, J. P. Puyravaud, M. Maestro, M. J. A. Werger, and R. Aerts. 2003. Functional traits of woody plants: correspondence of species rankings between field adults and laboratory-grown seedlings? Journal of Vegetation Science 14:311-322.		Cornelissen		456359
TRY	Acer platanoides	Norway Maple	Leaf dry mass per leaf fresh mass (leaf dry matter content, LDMC)	0.359462	g(DW)/g(SW)	Cornelissen, J. H. C., B. Cerabolini, P. Castro-Diez, P. Villar-Salvador, G. Montserrat-Marti, J. P. Puyravaud, M. Maestro, M. J. A. Werger, and R. Aerts. 2003. Functional traits of woody plants: correspondence of species rankings between field adults and laboratory-grown seedlings? Journal of Vegetation Science 14:311-322.		Cornelissen		456368
TRY	Acer platanoides	Norway Maple	Leaf dry mass per leaf fresh mass (leaf dry matter content, LDMC)	0.380242	g(DW)/g(SW)	Cornelissen, J. H. C., B. Cerabolini, P. Castro-Diez, P. Villar-Salvador, G. Montserrat-Marti, J. P. Puyravaud, M. Maestro, M. J. A. Werger, and R. Aerts. 2003. Functional traits of woody plants: correspondence of species rankings between field adults and laboratory-grown seedlings? Journal of Vegetation Science 14:311-322.		Cornelissen		456377
TRY	Acer platanoides	Norway Maple	Leaf dry mass per leaf fresh mass (leaf dry matter content, LDMC)	0.396336	g(DW)/g(SW)	Cornelissen, J. H. C., B. Cerabolini, P. Castro-Diez, P. Villar-Salvador, G. Montserrat-Marti, J. P. Puyravaud, M. Maestro, M. J. A. Werger, and R. Aerts. 2003. Functional traits of woody plants: correspondence of species rankings between field adults and laboratory-grown seedlings? Journal of Vegetation Science 14:311-322.		Cornelissen		456386
TRY	Acer platanoides	Norway Maple	Leaf dry mass per leaf fresh mass (leaf dry matter content, LDMC)	0.354904	g(DW)/g(SW)	Cornelissen, J. H. C., B. Cerabolini, P. Castro-Diez, P. Villar-Salvador, G. Montserrat-Marti, J. P. Puyravaud, M. Maestro, M. J. A. Werger, and R. Aerts. 2003. Functional traits of woody plants: correspondence of species rankings between field adults and laboratory-grown seedlings? Journal of Vegetation Science 14:311-322.		Cornelissen		456395
TRY	Acer platanoides	Norway Maple	Leaf dry mass per leaf fresh mass (leaf dry matter content, LDMC)	0.361121	g(DW)/g(SW)	Cornelissen, J. H. C., B. Cerabolini, P. Castro-Diez, P. Villar-Salvador, G. Montserrat-Marti, J. P. Puyravaud, M. Maestro, M. J. A. Werger, and R. Aerts. 2003. Functional traits of woody plants: correspondence of species rankings between field adults and laboratory-grown seedlings? Journal of Vegetation Science 14:311-322.		Cornelissen		456404
TRY	Acer platanoides	Norway Maple	Leaf dry mass per leaf fresh mass (leaf dry matter content, LDMC)	0.399142	g(DW)/g(SW)	Cornelissen, J. H. C., B. Cerabolini, P. Castro-Diez, P. Villar-Salvador, G. Montserrat-Marti, J. P. Puyravaud, M. Maestro, M. J. A. Werger, and R. Aerts. 2003. Functional traits of woody plants: correspondence of species rankings between field adults and laboratory-grown seedlings? Journal of Vegetation Science 14:311-322.		Cornelissen		456413
TRY	Acer platanoides	Norway Maple	Leaf dry mass per leaf fresh mass (leaf dry matter content, LDMC)	0.39967	g(DW)/g(SW)	Cornelissen, J. H. C., B. Cerabolini, P. Castro-Diez, P. Villar-Salvador, G. Montserrat-Marti, J. P. Puyravaud, M. Maestro, M. J. A. Werger, and R. Aerts. 2003. Functional traits of woody plants: correspondence of species rankings between field adults and laboratory-grown seedlings? Journal of Vegetation Science 14:311-322.		Cornelissen		456422
TRY	Acer platanoides	Norway Maple	Leaf dry mass per leaf fresh mass (leaf dry matter content, LDMC)	0.359047	g(DW)/g(SW)	Cornelissen, J. H. C., B. Cerabolini, P. Castro-Diez, P. Villar-Salvador, G. Montserrat-Marti, J. P. Puyravaud, M. Maestro, M. J. A. Werger, and R. Aerts. 2003. Functional traits of woody plants: correspondence of species rankings between field adults and laboratory-grown seedlings? Journal of Vegetation Science 14:311-322.		Cornelissen		456431
TRY	Acer platanoides	Norway Maple	Leaf dry mass per leaf fresh mass (leaf dry matter content, LDMC)	0.411652	g(DW)/g(SW)	Cornelissen, J. H. C., B. Cerabolini, P. Castro-Diez, P. Villar-Salvador, G. Montserrat-Marti, J. P. Puyravaud, M. Maestro, M. J. A. Werger, and R. Aerts. 2003. Functional traits of woody plants: correspondence of species rankings between field adults and laboratory-grown seedlings? Journal of Vegetation Science 14:311-322.		Cornelissen		456440
TRY	Acer platanoides	Norway Maple	Leaf dry mass per leaf fresh mass (leaf dry matter content, LDMC)	0.351708	g(DW)/g(SW)	Cornelissen, J. H. C., B. Cerabolini, P. Castro-Diez, P. Villar-Salvador, G. Montserrat-Marti, J. P. Puyravaud, M. Maestro, M. J. A. Werger, and R. Aerts. 2003. Functional traits of woody plants: correspondence of species rankings between field adults and laboratory-grown seedlings? Journal of Vegetation Science 14:311-322.		Cornelissen		456449
TRY	Acer platanoides	Norway Maple	Leaf dry mass per leaf fresh mass (leaf dry matter content, LDMC)	0.374788	g(DW)/g(SW)	Cornelissen, J. H. C., B. Cerabolini, P. Castro-Diez, P. Villar-Salvador, G. Montserrat-Marti, J. P. Puyravaud, M. Maestro, M. J. A. Werger, and R. Aerts. 2003. Functional traits of woody plants: correspondence of species rankings between field adults and laboratory-grown seedlings? Journal of Vegetation Science 14:311-322.		Cornelissen		456458
TRY	Acer platanoides	Norway Maple	Leaf dry mass per leaf fresh mass (leaf dry matter content, LDMC)	0.355184	g(DW)/g(SW)	Cornelissen, J. H. C., B. Cerabolini, P. Castro-Diez, P. Villar-Salvador, G. Montserrat-Marti, J. P. Puyravaud, M. Maestro, M. J. A. Werger, and R. Aerts. 2003. Functional traits of woody plants: correspondence of species rankings between field adults and laboratory-grown seedlings? Journal of Vegetation Science 14:311-322.		Cornelissen		456467
TRY	Acer platanoides	Norway Maple	Leaf dry mass per leaf fresh mass (leaf dry matter content, LDMC)	0.255435	g(DW)/g(SW)	Cornelissen, J. H. C., B. Cerabolini, P. Castro-Diez, P. Villar-Salvador, G. Montserrat-Marti, J. P. Puyravaud, M. Maestro, M. J. A. Werger, and R. Aerts. 2003. Functional traits of woody plants: correspondence of species rankings between field adults and laboratory-grown seedlings? Journal of Vegetation Science 14:311-322.		Cornelissen		456476
TRY	Acer platanoides	Norway Maple	Leaf dry mass per leaf fresh mass (leaf dry matter content, LDMC)	0.394079	g(DW)/g(SW)	Cornelissen, J. H. C., B. Cerabolini, P. Castro-Diez, P. Villar-Salvador, G. Montserrat-Marti, J. P. Puyravaud, M. Maestro, M. J. A. Werger, and R. Aerts. 2003. Functional traits of woody plants: correspondence of species rankings between field adults and laboratory-grown seedlings? Journal of Vegetation Science 14:311-322.		Cornelissen		456485
TRY	Acer platanoides	Norway Maple	Leaf dry mass per leaf fresh mass (leaf dry matter content, LDMC)	0.414762	g(DW)/g(SW)	Cornelissen, J. H. C., B. Cerabolini, P. Castro-Diez, P. Villar-Salvador, G. Montserrat-Marti, J. P. Puyravaud, M. Maestro, M. J. A. Werger, and R. Aerts. 2003. Functional traits of woody plants: correspondence of species rankings between field adults and laboratory-grown seedlings? Journal of Vegetation Science 14:311-322.		Cornelissen		456494
TRY	Acer platanoides	Norway Maple	Leaf dry mass per leaf fresh mass (leaf dry matter content, LDMC)	0.375599	g(DW)/g(SW)	Cornelissen, J. H. C., B. Cerabolini, P. Castro-Diez, P. Villar-Salvador, G. Montserrat-Marti, J. P. Puyravaud, M. Maestro, M. J. A. Werger, and R. Aerts. 2003. Functional traits of woody plants: correspondence of species rankings between field adults and laboratory-grown seedlings? Journal of Vegetation Science 14:311-322.		Cornelissen		456503
TRY	Acer platanoides	Norway Maple	Leaf dry mass per leaf fresh mass (leaf dry matter content, LDMC)	0.407115	g(DW)/g(SW)	Cornelissen, J. H. C., B. Cerabolini, P. Castro-Diez, P. Villar-Salvador, G. Montserrat-Marti, J. P. Puyravaud, M. Maestro, M. J. A. Werger, and R. Aerts. 2003. Functional traits of woody plants: correspondence of species rankings between field adults and laboratory-grown seedlings? Journal of Vegetation Science 14:311-322.		Cornelissen		456512
TRY	Acer platanoides	Norway Maple	Leaf dry mass per leaf fresh mass (leaf dry matter content, LDMC)	0.389915	g(DW)/g(SW)	Cornelissen, J. H. C., B. Cerabolini, P. Castro-Diez, P. Villar-Salvador, G. Montserrat-Marti, J. P. Puyravaud, M. Maestro, M. J. A. Werger, and R. Aerts. 2003. Functional traits of woody plants: correspondence of species rankings between field adults and laboratory-grown seedlings? Journal of Vegetation Science 14:311-322.		Cornelissen		456521
TRY	Acer platanoides	Norway Maple	Leaf dry mass per leaf fresh mass (leaf dry matter content, LDMC)	0.389804	g(DW)/g(SW)	Cornelissen, J. H. C., B. Cerabolini, P. Castro-Diez, P. Villar-Salvador, G. Montserrat-Marti, J. P. Puyravaud, M. Maestro, M. J. A. Werger, and R. Aerts. 2003. Functional traits of woody plants: correspondence of species rankings between field adults and laboratory-grown seedlings? Journal of Vegetation Science 14:311-322.		Cornelissen		456530
TRY	Acer platanoides	Norway Maple	Leaf dry mass per leaf fresh mass (leaf dry matter content, LDMC)	0.381705	g(DW)/g(SW)	Cornelissen, J. H. C., B. Cerabolini, P. Castro-Diez, P. Villar-Salvador, G. Montserrat-Marti, J. P. Puyravaud, M. Maestro, M. J. A. Werger, and R. Aerts. 2003. Functional traits of woody plants: correspondence of species rankings between field adults and laboratory-grown seedlings? Journal of Vegetation Science 14:311-322.		Cornelissen		456539
TRY	Acer platanoides	Norway Maple	Leaf dry mass per leaf fresh mass (leaf dry matter content, LDMC)	0.391034	g(DW)/g(SW)	Cornelissen, J. H. C., B. Cerabolini, P. Castro-Diez, P. Villar-Salvador, G. Montserrat-Marti, J. P. Puyravaud, M. Maestro, M. J. A. Werger, and R. Aerts. 2003. Functional traits of woody plants: correspondence of species rankings between field adults and laboratory-grown seedlings? Journal of Vegetation Science 14:311-322.		Cornelissen		456548
TRY	Acer platanoides	Norway Maple	Leaf dry mass per leaf fresh mass (leaf dry matter content, LDMC)	0.356506	g(DW)/g(SW)	Cornelissen, J. H. C., B. Cerabolini, P. Castro-Diez, P. Villar-Salvador, G. Montserrat-Marti, J. P. Puyravaud, M. Maestro, M. J. A. Werger, and R. Aerts. 2003. Functional traits of woody plants: correspondence of species rankings between field adults and laboratory-grown seedlings? Journal of Vegetation Science 14:311-322.		Cornelissen		456557
TRY	Acer platanoides	Norway Maple	Leaf dry mass per leaf fresh mass (leaf dry matter content, LDMC)	0.393966	g(DW)/g(SW)	Cornelissen, J. H. C., B. Cerabolini, P. Castro-Diez, P. Villar-Salvador, G. Montserrat-Marti, J. P. Puyravaud, M. Maestro, M. J. A. Werger, and R. Aerts. 2003. Functional traits of woody plants: correspondence of species rankings between field adults and laboratory-grown seedlings? Journal of Vegetation Science 14:311-322.		Cornelissen		456566
TRY	Acer platanoides	Norway Maple	Leaf dry mass per leaf fresh mass (leaf dry matter content, LDMC)	0.371029	g(DW)/g(SW)	Cornelissen, J. H. C., B. Cerabolini, P. Castro-Diez, P. Villar-Salvador, G. Montserrat-Marti, J. P. Puyravaud, M. Maestro, M. J. A. Werger, and R. Aerts. 2003. Functional traits of woody plants: correspondence of species rankings between field adults and laboratory-grown seedlings? Journal of Vegetation Science 14:311-322.		Cornelissen		456575
TRY	Acer platanoides	Norway Maple	Leaf dry mass per leaf fresh mass (leaf dry matter content, LDMC)	0.418517	g(DW)/g(SW)	Cornelissen, J. H. C., B. Cerabolini, P. Castro-Diez, P. Villar-Salvador, G. Montserrat-Marti, J. P. Puyravaud, M. Maestro, M. J. A. Werger, and R. Aerts. 2003. Functional traits of woody plants: correspondence of species rankings between field adults and laboratory-grown seedlings? Journal of Vegetation Science 14:311-322.		Cornelissen		456584
TRY	Acer platanoides	Norway Maple	Leaf dry mass per leaf fresh mass (leaf dry matter content, LDMC)	0.381187	g(DW)/g(SW)	Cornelissen, J. H. C., B. Cerabolini, P. Castro-Diez, P. Villar-Salvador, G. Montserrat-Marti, J. P. Puyravaud, M. Maestro, M. J. A. Werger, and R. Aerts. 2003. Functional traits of woody plants: correspondence of species rankings between field adults and laboratory-grown seedlings? Journal of Vegetation Science 14:311-322.		Cornelissen		456593
TRY	Acer platanoides	Norway Maple	Leaf dry mass per leaf fresh mass (leaf dry matter content, LDMC)	0.42343	g(DW)/g(SW)	Cornelissen, J. H. C., B. Cerabolini, P. Castro-Diez, P. Villar-Salvador, G. Montserrat-Marti, J. P. Puyravaud, M. Maestro, M. J. A. Werger, and R. Aerts. 2003. Functional traits of woody plants: correspondence of species rankings between field adults and laboratory-grown seedlings? Journal of Vegetation Science 14:311-322.		Cornelissen		456602
TRY	Acer platanoides	Norway Maple	Leaf dry mass per leaf fresh mass (leaf dry matter content, LDMC)	0.384856	g(DW)/g(SW)	Cornelissen, J. H. C., B. Cerabolini, P. Castro-Diez, P. Villar-Salvador, G. Montserrat-Marti, J. P. Puyravaud, M. Maestro, M. J. A. Werger, and R. Aerts. 2003. Functional traits of woody plants: correspondence of species rankings between field adults and laboratory-grown seedlings? Journal of Vegetation Science 14:311-322.		Cornelissen		456611
TRY	Acer platanoides	Norway Maple	Leaf dry mass per leaf fresh mass (leaf dry matter content, LDMC)	0.389187	g(DW)/g(SW)	Cornelissen, J. H. C., B. Cerabolini, P. Castro-Diez, P. Villar-Salvador, G. Montserrat-Marti, J. P. Puyravaud, M. Maestro, M. J. A. Werger, and R. Aerts. 2003. Functional traits of woody plants: correspondence of species rankings between field adults and laboratory-grown seedlings? Journal of Vegetation Science 14:311-322.		Cornelissen		456620
TRY	Acer platanoides	Norway Maple	Leaf dry mass per leaf fresh mass (leaf dry matter content, LDMC)	0.375	g(DW)/g(SW)	Cornelissen, J. H. C. 1996. An experimental comparison of leaf decomposition rates in a wide range of temperate plant species and types. Journal of Ecology 84:573-582.		Cornelissen		1814122
TRY	Acer platanoides	Norway Maple	Leaf dry mass per leaf fresh mass (leaf dry matter content, LDMC)	0.375	g(DW)/g(SW)	Cornelissen, J. H. C. 1996. An experimental comparison of leaf decomposition rates in a wide range of temperate plant species and types. Journal of Ecology 84:573-582.		Cornelissen		1818094
TRY	Acer platanoides	Norway Maple	Leaf dry mass per leaf fresh mass (leaf dry matter content, LDMC)	0.375	g(DW)/g(SW)	Cornelissen, J. H. C. 1996. An experimental comparison of leaf decomposition rates in a wide range of temperate plant species and types. Journal of Ecology 84:573-582.		Cornelissen		1820539
TRY	Acer platanoides	Norway Maple	Leaf dry mass per leaf fresh mass (leaf dry matter content, LDMC)	0.375	g(DW)/g(SW)	Cornelissen, J. H. C. 1996. An experimental comparison of leaf decomposition rates in a wide range of temperate plant species and types. Journal of Ecology 84:573-582.		Cornelissen		1824512
TRY	Acer platanoides	Norway Maple	Leaf dry mass per leaf fresh mass (leaf dry matter content, LDMC)	0.27	g(DW)/g(SW)	Kleyer, M., R. M. Bekker, I. C. Knevel, J. P. Bakker, K. Thompson, M. Sonnenschein, P. Poschlod, J. M. van Groenendael, L. Klimes, J. Klimesova, S. Klotz, G. M. Rusch, Hermy, M. , D. Adriaens, G. Boedeltje, B. Bossuyt, A. Dannemann, P. Endels, L. Götzenberger, J. G. Hodgson, A.-K. Jackel, I. Kühn, D. Kunzmann, W. A. Ozinga, C. Römermann, M. Stadler, J. Schlegelmilch, H. J. Steendam, O. Tackenberg…		Kleyer		1873653
TRY	Acer platanoides	Norway Maple	Leaf dry mass per leaf fresh mass (leaf dry matter content, LDMC)	0.27	g(DW)/g(SW)	Kleyer, M., R. M. Bekker, I. C. Knevel, J. P. Bakker, K. Thompson, M. Sonnenschein, P. Poschlod, J. M. van Groenendael, L. Klimes, J. Klimesova, S. Klotz, G. M. Rusch, Hermy, M. , D. Adriaens, G. Boedeltje, B. Bossuyt, A. Dannemann, P. Endels, L. Götzenberger, J. G. Hodgson, A.-K. Jackel, I. Kühn, D. Kunzmann, W. A. Ozinga, C. Römermann, M. Stadler, J. Schlegelmilch, H. J. Steendam, O. Tackenberg…		Kleyer		1873660
TRY	Acer platanoides	Norway Maple	Leaf dry mass per leaf fresh mass (leaf dry matter content, LDMC)	0.278	g(DW)/g(SW)	Kleyer, M., R. M. Bekker, I. C. Knevel, J. P. Bakker, K. Thompson, M. Sonnenschein, P. Poschlod, J. M. van Groenendael, L. Klimes, J. Klimesova, S. Klotz, G. M. Rusch, Hermy, M. , D. Adriaens, G. Boedeltje, B. Bossuyt, A. Dannemann, P. Endels, L. Götzenberger, J. G. Hodgson, A.-K. Jackel, I. Kühn, D. Kunzmann, W. A. Ozinga, C. Römermann, M. Stadler, J. Schlegelmilch, H. J. Steendam, O. Tackenberg…		Kleyer		1873664
TRY	Acer platanoides	Norway Maple	Leaf dry mass per leaf fresh mass (leaf dry matter content, LDMC)	0.278	g(DW)/g(SW)	Kleyer, M., R. M. Bekker, I. C. Knevel, J. P. Bakker, K. Thompson, M. Sonnenschein, P. Poschlod, J. M. van Groenendael, L. Klimes, J. Klimesova, S. Klotz, G. M. Rusch, Hermy, M. , D. Adriaens, G. Boedeltje, B. Bossuyt, A. Dannemann, P. Endels, L. Götzenberger, J. G. Hodgson, A.-K. Jackel, I. Kühn, D. Kunzmann, W. A. Ozinga, C. Römermann, M. Stadler, J. Schlegelmilch, H. J. Steendam, O. Tackenberg…		Kleyer		1873671
TRY	Acer platanoides	Norway Maple	Leaf dry mass per leaf fresh mass (leaf dry matter content, LDMC)	0.375147	g(DW)/g(SW)	Cornelissen, J. H. C., B. Cerabolini, P. Castro-Diez, P. Villar-Salvador, G. Montserrat-Marti, J. P. Puyravaud, M. Maestro, M. J. A. Werger, and R. Aerts. 2003. Functional traits of woody plants: correspondence of species rankings between field adults and laboratory-grown seedlings? Journal of Vegetation Science 14:311-322.		Cornelissen		8965607
TRY	Acer platanoides	Norway Maple	Leaf dry mass per leaf fresh mass (leaf dry matter content, LDMC)	0.328353	g(DW)/g(SW)	Cornelissen, J. H. C., B. Cerabolini, P. Castro-Diez, P. Villar-Salvador, G. Montserrat-Marti, J. P. Puyravaud, M. Maestro, M. J. A. Werger, and R. Aerts. 2003. Functional traits of woody plants: correspondence of species rankings between field adults and laboratory-grown seedlings? Journal of Vegetation Science 14:311-322.		Cornelissen		8992412
TRY	Acer platanoides L.	Norway Maple	Leaf dry mass per leaf fresh mass (leaf dry matter content, LDMC)	0.415038	g(DW)/g(SW)	Pierce S., Brusa G., Vagge I., Cerabolini B.E.L. (2013) Allocating CSR plant functional types: the use of leaf economics and size traits to classify woody and herbaceous vascular plants. Functional Ecology, 27(4): 1002-1010		Cerabolini		11312025
TRY	Acer platanoides L.	Norway Maple	Leaf dry mass per leaf fresh mass (leaf dry matter content, LDMC)	0.410197	g(DW)/g(SW)	Pierce S., Brusa G., Vagge I., Cerabolini B.E.L. (2013) Allocating CSR plant functional types: the use of leaf economics and size traits to classify woody and herbaceous vascular plants. Functional Ecology, 27(4): 1002-1010		Cerabolini		11312037
TRY	Acer platanoides L.	Norway Maple	Leaf dry mass per leaf fresh mass (leaf dry matter content, LDMC)	0.390208	g(DW)/g(SW)	Pierce S., Brusa G., Vagge I., Cerabolini B.E.L. (2013) Allocating CSR plant functional types: the use of leaf economics and size traits to classify woody and herbaceous vascular plants. Functional Ecology, 27(4): 1002-1010		Cerabolini		11312049
TRY	Acer platanoides L.	Norway Maple	Leaf dry mass per leaf fresh mass (leaf dry matter content, LDMC)	0.396231	g(DW)/g(SW)	Pierce S., Brusa G., Vagge I., Cerabolini B.E.L. (2013) Allocating CSR plant functional types: the use of leaf economics and size traits to classify woody and herbaceous vascular plants. Functional Ecology, 27(4): 1002-1010		Cerabolini		11312061
TRY	Acer platanoides L.	Norway Maple	Leaf dry mass per leaf fresh mass (leaf dry matter content, LDMC)	0.423607	g(DW)/g(SW)	Pierce S., Brusa G., Vagge I., Cerabolini B.E.L. (2013) Allocating CSR plant functional types: the use of leaf economics and size traits to classify woody and herbaceous vascular plants. Functional Ecology, 27(4): 1002-1010		Cerabolini		11312073
TRY	Acer platanoides L.	Norway Maple	Leaf dry mass per leaf fresh mass (leaf dry matter content, LDMC)	0.372958	g(DW)/g(SW)	Pierce S., Brusa G., Vagge I., Cerabolini B.E.L. (2013) Allocating CSR plant functional types: the use of leaf economics and size traits to classify woody and herbaceous vascular plants. Functional Ecology, 27(4): 1002-1010		Cerabolini		11312085
TRY	Acer platanoides L.	Norway Maple	Leaf dry mass per leaf fresh mass (leaf dry matter content, LDMC)	0.415694	g(DW)/g(SW)	Pierce S., Brusa G., Vagge I., Cerabolini B.E.L. (2013) Allocating CSR plant functional types: the use of leaf economics and size traits to classify woody and herbaceous vascular plants. Functional Ecology, 27(4): 1002-1010		Cerabolini		11312097
TRY	Acer platanoides L.	Norway Maple	Leaf dry mass per leaf fresh mass (leaf dry matter content, LDMC)	0.440291	g(DW)/g(SW)	Pierce S., Brusa G., Vagge I., Cerabolini B.E.L. (2013) Allocating CSR plant functional types: the use of leaf economics and size traits to classify woody and herbaceous vascular plants. Functional Ecology, 27(4): 1002-1010		Cerabolini		11312109
TRY	Acer platanoides L.	Norway Maple	Leaf dry mass per leaf fresh mass (leaf dry matter content, LDMC)	0.408262	g(DW)/g(SW)	Pierce S., Brusa G., Vagge I., Cerabolini B.E.L. (2013) Allocating CSR plant functional types: the use of leaf economics and size traits to classify woody and herbaceous vascular plants. Functional Ecology, 27(4): 1002-1010		Cerabolini		11312121
TRY	Acer platanoides L.	Norway Maple	Leaf dry mass per leaf fresh mass (leaf dry matter content, LDMC)	0.407453	g(DW)/g(SW)	Pierce S., Brusa G., Vagge I., Cerabolini B.E.L. (2013) Allocating CSR plant functional types: the use of leaf economics and size traits to classify woody and herbaceous vascular plants. Functional Ecology, 27(4): 1002-1010		Cerabolini		11312133
TRY	Acer platanoides	Norway Maple	Leaf dry mass per leaf fresh mass (leaf dry matter content, LDMC)	0.41623	g(DW)/g(SW)	Hattermann D, Elstner C, Markus Bernhardt-Römermann, Lutz Eckstein: Measurements from the project „Relative effects of local and regional factors as drivers for plant community diversity, functional trait diversity and genetic structure of species on Baltic uplift islands” funded by the German Research Foundation - DFG: BE 4143/5-1 and EC 209/12-1		Bernhardt-Römermann		22818885
TRY	Acer platanoides	Norway Maple	Leaf dry mass per leaf fresh mass (leaf dry matter content, LDMC)	0.42347	g(DW)/g(SW)	Hattermann D, Elstner C, Markus Bernhardt-Römermann, Lutz Eckstein: Measurements from the project „Relative effects of local and regional factors as drivers for plant community diversity, functional trait diversity and genetic structure of species on Baltic uplift islands” funded by the German Research Foundation - DFG: BE 4143/5-1 and EC 209/12-1		Bernhardt-Römermann		22818896
TRY	Acer platanoides	Norway Maple	Leaf dry mass per leaf fresh mass (leaf dry matter content, LDMC)	0.46179	g(DW)/g(SW)	Hattermann D, Elstner C, Markus Bernhardt-Römermann, Lutz Eckstein: Measurements from the project „Relative effects of local and regional factors as drivers for plant community diversity, functional trait diversity and genetic structure of species on Baltic uplift islands” funded by the German Research Foundation - DFG: BE 4143/5-1 and EC 209/12-1		Bernhardt-Römermann		22818907
TRY	Acer platanoides	Norway Maple	Leaf dry mass per leaf fresh mass (leaf dry matter content, LDMC)	0.51772	g(DW)/g(SW)	Hattermann D, Elstner C, Markus Bernhardt-Römermann, Lutz Eckstein: Measurements from the project „Relative effects of local and regional factors as drivers for plant community diversity, functional trait diversity and genetic structure of species on Baltic uplift islands” funded by the German Research Foundation - DFG: BE 4143/5-1 and EC 209/12-1		Bernhardt-Römermann		22818918
TRY	Acer platanoides	Norway Maple	Leaf dry mass per leaf fresh mass (leaf dry matter content, LDMC)	0.46119	g(DW)/g(SW)	Hattermann D, Elstner C, Markus Bernhardt-Römermann, Lutz Eckstein: Measurements from the project „Relative effects of local and regional factors as drivers for plant community diversity, functional trait diversity and genetic structure of species on Baltic uplift islands” funded by the German Research Foundation - DFG: BE 4143/5-1 and EC 209/12-1		Bernhardt-Römermann		22818929
TRY	Acer platanoides	Norway Maple	Leaf dry mass per leaf fresh mass (leaf dry matter content, LDMC)	0.45935	g(DW)/g(SW)	Hattermann D, Elstner C, Markus Bernhardt-Römermann, Lutz Eckstein: Measurements from the project „Relative effects of local and regional factors as drivers for plant community diversity, functional trait diversity and genetic structure of species on Baltic uplift islands” funded by the German Research Foundation - DFG: BE 4143/5-1 and EC 209/12-1		Bernhardt-Römermann		22818940
TRY	Acer platanoides	Norway Maple	Leaf dry mass per leaf fresh mass (leaf dry matter content, LDMC)	0.37796	g(DW)/g(SW)	Hattermann D, Elstner C, Markus Bernhardt-Römermann, Lutz Eckstein: Measurements from the project „Relative effects of local and regional factors as drivers for plant community diversity, functional trait diversity and genetic structure of species on Baltic uplift islands” funded by the German Research Foundation - DFG: BE 4143/5-1 and EC 209/12-1		Bernhardt-Römermann		22818951
TRY	Acer platanoides	Norway Maple	Leaf dry mass per leaf fresh mass (leaf dry matter content, LDMC)	0.36752	g(DW)/g(SW)	Hattermann D, Elstner C, Markus Bernhardt-Römermann, Lutz Eckstein: Measurements from the project „Relative effects of local and regional factors as drivers for plant community diversity, functional trait diversity and genetic structure of species on Baltic uplift islands” funded by the German Research Foundation - DFG: BE 4143/5-1 and EC 209/12-1		Bernhardt-Römermann		22818962
TRY	Acer platanoides	Norway Maple	Leaf dry mass per leaf fresh mass (leaf dry matter content, LDMC)	0.330251	g(DW)/g(SW)	unpub.		Sheremetev		31179397
TRY	Acer platanoides	Norway Maple	Leaf dry mass per leaf fresh mass (leaf dry matter content, LDMC)	0.359462	g(DW)/g(SW)	unpub.		Sheremetev		31179481
TRY	Acer platanoides	Norway Maple	Leaf dry mass per leaf fresh mass (leaf dry matter content, LDMC)	0.380242	g(DW)/g(SW)	unpub.		Sheremetev		31179565
TRY	Acer platanoides	Norway Maple	Leaf dry mass per leaf fresh mass (leaf dry matter content, LDMC)	0.396336	g(DW)/g(SW)	unpub.		Sheremetev		31179649
TRY	Acer platanoides	Norway Maple	Leaf dry mass per leaf fresh mass (leaf dry matter content, LDMC)	0.354904	g(DW)/g(SW)	unpub.		Sheremetev		31179733
TRY	Acer platanoides	Norway Maple	Leaf dry mass per leaf fresh mass (leaf dry matter content, LDMC)	0.361121	g(DW)/g(SW)	unpub.		Sheremetev		31179817
TRY	Acer platanoides	Norway Maple	Leaf dry mass per leaf fresh mass (leaf dry matter content, LDMC)	0.399142	g(DW)/g(SW)	unpub.		Sheremetev		31179901
TRY	Acer platanoides	Norway Maple	Leaf dry mass per leaf fresh mass (leaf dry matter content, LDMC)	0.39967	g(DW)/g(SW)	unpub.		Sheremetev		31179985
TRY	Acer platanoides	Norway Maple	Leaf dry mass per leaf fresh mass (leaf dry matter content, LDMC)	0.359047	g(DW)/g(SW)	unpub.		Sheremetev		31180069
TRY	Acer platanoides	Norway Maple	Leaf dry mass per leaf fresh mass (leaf dry matter content, LDMC)	0.411652	g(DW)/g(SW)	unpub.		Sheremetev		31180153
TRY	Acer platanoides	Norway Maple	Leaf dry mass per leaf fresh mass (leaf dry matter content, LDMC)	0.351708	g(DW)/g(SW)	unpub.		Sheremetev		31180237
TRY	Acer platanoides	Norway Maple	Leaf dry mass per leaf fresh mass (leaf dry matter content, LDMC)	0.374788	g(DW)/g(SW)	unpub.		Sheremetev		31180321
TRY	Acer platanoides	Norway Maple	Leaf dry mass per leaf fresh mass (leaf dry matter content, LDMC)	0.355184	g(DW)/g(SW)	unpub.		Sheremetev		31180405
TRY	Acer platanoides	Norway Maple	Leaf dry mass per leaf fresh mass (leaf dry matter content, LDMC)	0.255435	g(DW)/g(SW)	unpub.		Sheremetev		31180489
TRY	Acer platanoides	Norway Maple	Leaf dry mass per leaf fresh mass (leaf dry matter content, LDMC)	0.394079	g(DW)/g(SW)	unpub.		Sheremetev		31180573
TRY	Acer platanoides	Norway Maple	Leaf dry mass per leaf fresh mass (leaf dry matter content, LDMC)	0.414762	g(DW)/g(SW)	unpub.		Sheremetev		31180657
TRY	Acer platanoides	Norway Maple	Leaf dry mass per leaf fresh mass (leaf dry matter content, LDMC)	0.375599	g(DW)/g(SW)	unpub.		Sheremetev		31180741
TRY	Acer platanoides	Norway Maple	Leaf dry mass per leaf fresh mass (leaf dry matter content, LDMC)	0.407115	g(DW)/g(SW)	unpub.		Sheremetev		31180825
TRY	Acer platanoides	Norway Maple	Leaf dry mass per leaf fresh mass (leaf dry matter content, LDMC)	0.389915	g(DW)/g(SW)	unpub.		Sheremetev		31180909
TRY	Acer platanoides	Norway Maple	Leaf dry mass per leaf fresh mass (leaf dry matter content, LDMC)	0.389804	g(DW)/g(SW)	unpub.		Sheremetev		31180993
TRY	Acer platanoides	Norway Maple	Leaf dry mass per leaf fresh mass (leaf dry matter content, LDMC)	0.381705	g(DW)/g(SW)	unpub.		Sheremetev		31181077
TRY	Acer platanoides	Norway Maple	Leaf dry mass per leaf fresh mass (leaf dry matter content, LDMC)	0.391034	g(DW)/g(SW)	unpub.		Sheremetev		31181161
TRY	Acer platanoides	Norway Maple	Leaf dry mass per leaf fresh mass (leaf dry matter content, LDMC)	0.356506	g(DW)/g(SW)	unpub.		Sheremetev		31181245
TRY	Acer platanoides	Norway Maple	Leaf dry mass per leaf fresh mass (leaf dry matter content, LDMC)	0.393966	g(DW)/g(SW)	unpub.		Sheremetev		31181329
TRY	Acer platanoides	Norway Maple	Leaf dry mass per leaf fresh mass (leaf dry matter content, LDMC)	0.371029	g(DW)/g(SW)	unpub.		Sheremetev		31181413
TRY	Acer platanoides	Norway Maple	Leaf dry mass per leaf fresh mass (leaf dry matter content, LDMC)	0.418517	g(DW)/g(SW)	unpub.		Sheremetev		31181497
TRY	Acer platanoides	Norway Maple	Leaf dry mass per leaf fresh mass (leaf dry matter content, LDMC)	0.381187	g(DW)/g(SW)	unpub.		Sheremetev		31181581
TRY	Acer platanoides	Norway Maple	Leaf dry mass per leaf fresh mass (leaf dry matter content, LDMC)	0.42343	g(DW)/g(SW)	unpub.		Sheremetev		31181665
TRY	Acer platanoides	Norway Maple	Leaf dry mass per leaf fresh mass (leaf dry matter content, LDMC)	0.384856	g(DW)/g(SW)	unpub.		Sheremetev		31181749
TRY	Acer platanoides	Norway Maple	Leaf dry mass per leaf fresh mass (leaf dry matter content, LDMC)	0.389187	g(DW)/g(SW)	unpub.		Sheremetev		31181833
TRY	Acer platanoides	Norway Maple	Leaf dry mass per leaf fresh mass (leaf dry matter content, LDMC)	0.375	g(DW)/g(SW)	unpub.		Sheremetev		31181918
TRY	Acer platanoides	Norway Maple	Leaf dry mass per leaf fresh mass (leaf dry matter content, LDMC)	0.375	g(DW)/g(SW)	unpub.		Sheremetev		31182005
TRY	Acer platanoides	Norway Maple	Leaf dry mass per leaf fresh mass (leaf dry matter content, LDMC)	0.375	g(DW)/g(SW)	unpub.		Sheremetev		31182092
TRY	Acer platanoides	Norway Maple	Leaf dry mass per leaf fresh mass (leaf dry matter content, LDMC)	0.375	g(DW)/g(SW)	unpub.		Sheremetev		31182179
TRY	Tilia cordata	Norway Maple	Leaf dry mass per leaf fresh mass (leaf dry matter content, LDMC)	0.280982	g/g	Cornelissen, J. H. C., B. Cerabolini, P. Castro-Diez, P. Villar-Salvador, G. Montserrat-Marti, J. P. Puyravaud, M. Maestro, M. J. A. Werger, and R. Aerts. 2003. Functional traits of woody plants: correspondence of species rankings between field adults and laboratory-grown seedlings? Journal of Vegetation Science 14:311-322.		Cornelissen		8994315
TRY	Tilia cordata Miller	Little-leaved Linden	Leaf dry mass per leaf fresh mass (leaf dry matter content, LDMC)	0.351942	g/g	Pierce S., Brusa G., Vagge I., Cerabolini B.E.L. (2013) Allocating CSR plant functional types: the use of leaf economics and size traits to classify woody and herbaceous vascular plants. Functional Ecology, 27(4): 1002-1010		Cerabolini		11328959
TRY	Tilia cordata Miller	Little-leaved Linden	Leaf dry mass per leaf fresh mass (leaf dry matter content, LDMC)	0.37951	g/g	Pierce S., Brusa G., Vagge I., Cerabolini B.E.L. (2013) Allocating CSR plant functional types: the use of leaf economics and size traits to classify woody and herbaceous vascular plants. Functional Ecology, 27(4): 1002-1010		Cerabolini		11328971
TRY	Tilia cordata Miller	Little-leaved Linden	Leaf dry mass per leaf fresh mass (leaf dry matter content, LDMC)	0.335853	g/g	Pierce S., Brusa G., Vagge I., Cerabolini B.E.L. (2013) Allocating CSR plant functional types: the use of leaf economics and size traits to classify woody and herbaceous vascular plants. Functional Ecology, 27(4): 1002-1010		Cerabolini		11328983
TRY	Tilia cordata Miller	Little-leaved Linden	Leaf dry mass per leaf fresh mass (leaf dry matter content, LDMC)	0.272111	g/g	Pierce S., Brusa G., Vagge I., Cerabolini B.E.L. (2013) Allocating CSR plant functional types: the use of leaf economics and size traits to classify woody and herbaceous vascular plants. Functional Ecology, 27(4): 1002-1010		Cerabolini		11328995
TRY	Tilia cordata Miller	Little-leaved Linden	Leaf dry mass per leaf fresh mass (leaf dry matter content, LDMC)	0.295995	g/g	Pierce S., Brusa G., Vagge I., Cerabolini B.E.L. (2013) Allocating CSR plant functional types: the use of leaf economics and size traits to classify woody and herbaceous vascular plants. Functional Ecology, 27(4): 1002-1010		Cerabolini		11329007
TRY	Tilia cordata Miller	Little-leaved Linden	Leaf dry mass per leaf fresh mass (leaf dry matter content, LDMC)	0.404337	g/g	Pierce S., Brusa G., Vagge I., Cerabolini B.E.L. (2013) Allocating CSR plant functional types: the use of leaf economics and size traits to classify woody and herbaceous vascular plants. Functional Ecology, 27(4): 1002-1010		Cerabolini		11329019
TRY	Tilia cordata Miller	Little-leaved Linden	Leaf dry mass per leaf fresh mass (leaf dry matter content, LDMC)	0.371434	g/g	Pierce S., Brusa G., Vagge I., Cerabolini B.E.L. (2013) Allocating CSR plant functional types: the use of leaf economics and size traits to classify woody and herbaceous vascular plants. Functional Ecology, 27(4): 1002-1010		Cerabolini		11329031
TRY	Tilia cordata Miller	Little-leaved Linden	Leaf dry mass per leaf fresh mass (leaf dry matter content, LDMC)	0.304792	g/g	Pierce S., Brusa G., Vagge I., Cerabolini B.E.L. (2013) Allocating CSR plant functional types: the use of leaf economics and size traits to classify woody and herbaceous vascular plants. Functional Ecology, 27(4): 1002-1010		Cerabolini		11329043
TRY	Tilia cordata Miller	Little-leaved Linden	Leaf dry mass per leaf fresh mass (leaf dry matter content, LDMC)	0.284687	g/g	Pierce S., Brusa G., Vagge I., Cerabolini B.E.L. (2013) Allocating CSR plant functional types: the use of leaf economics and size traits to classify woody and herbaceous vascular plants. Functional Ecology, 27(4): 1002-1010		Cerabolini		11329055
TRY	Tilia cordata Miller	Little-leaved Linden	Leaf dry mass per leaf fresh mass (leaf dry matter content, LDMC)	0.315625	g/g	Pierce S., Brusa G., Vagge I., Cerabolini B.E.L. (2013) Allocating CSR plant functional types: the use of leaf economics and size traits to classify woody and herbaceous vascular plants. Functional Ecology, 27(4): 1002-1010		Cerabolini		11329067
TRY	Tilia cordata	Little-leaved Linden	Leaf dry mass per leaf fresh mass (leaf dry matter content, LDMC)	0.30786	g/g	Hattermann D, Elstner C, Markus Bernhardt-Römermann, Lutz Eckstein: Measurements from the project „Relative effects of local and regional factors as drivers for plant community diversity, functional trait diversity and genetic structure of species on Baltic uplift islands” funded by the German Research Foundation - DFG: BE 4143/5-1 and EC 209/12-1		Bernhardt-Römermann		22819633
TRY	Tilia cordata	Little-leaved Linden	Leaf dry mass per leaf fresh mass (leaf dry matter content, LDMC)	0.31806	g/g	Hattermann D, Elstner C, Markus Bernhardt-Römermann, Lutz Eckstein: Measurements from the project „Relative effects of local and regional factors as drivers for plant community diversity, functional trait diversity and genetic structure of species on Baltic uplift islands” funded by the German Research Foundation - DFG: BE 4143/5-1 and EC 209/12-1		Bernhardt-Römermann		22819644
TRY	Tilia cordata	Little-leaved Linden	Leaf dry mass per leaf fresh mass (leaf dry matter content, LDMC)	0.35647	g/g	Hattermann D, Elstner C, Markus Bernhardt-Römermann, Lutz Eckstein: Measurements from the project „Relative effects of local and regional factors as drivers for plant community diversity, functional trait diversity and genetic structure of species on Baltic uplift islands” funded by the German Research Foundation - DFG: BE 4143/5-1 and EC 209/12-1		Bernhardt-Römermann		22819655
TRY	Tilia cordata	Little-leaved Linden	Leaf dry mass per leaf fresh mass (leaf dry matter content, LDMC)	0.36218	g/g	Hattermann D, Elstner C, Markus Bernhardt-Römermann, Lutz Eckstein: Measurements from the project „Relative effects of local and regional factors as drivers for plant community diversity, functional trait diversity and genetic structure of species on Baltic uplift islands” funded by the German Research Foundation - DFG: BE 4143/5-1 and EC 209/12-1		Bernhardt-Römermann		22819666
TRY	Tilia cordata	Little-leaved Linden	Leaf dry mass per leaf fresh mass (leaf dry matter content, LDMC)	0.4006	g/g	Hattermann D, Elstner C, Markus Bernhardt-Römermann, Lutz Eckstein: Measurements from the project „Relative effects of local and regional factors as drivers for plant community diversity, functional trait diversity and genetic structure of species on Baltic uplift islands” funded by the German Research Foundation - DFG: BE 4143/5-1 and EC 209/12-1		Bernhardt-Römermann		22819677
TRY	Tilia cordata	Little-leaved Linden	Leaf dry mass per leaf fresh mass (leaf dry matter content, LDMC)	0.4028	g/g	Hattermann D, Elstner C, Markus Bernhardt-Römermann, Lutz Eckstein: Measurements from the project „Relative effects of local and regional factors as drivers for plant community diversity, functional trait diversity and genetic structure of species on Baltic uplift islands” funded by the German Research Foundation - DFG: BE 4143/5-1 and EC 209/12-1		Bernhardt-Römermann		22821261
TRY	Tilia cordata	Little-leaved Linden	Leaf dry mass per leaf fresh mass (leaf dry matter content, LDMC)	0.39041	g/g	Hattermann D, Elstner C, Markus Bernhardt-Römermann, Lutz Eckstein: Measurements from the project „Relative effects of local and regional factors as drivers for plant community diversity, functional trait diversity and genetic structure of species on Baltic uplift islands” funded by the German Research Foundation - DFG: BE 4143/5-1 and EC 209/12-1		Bernhardt-Römermann		22821272
TRY	Tilia cordata	Little-leaved Linden	Leaf dry mass per leaf fresh mass (leaf dry matter content, LDMC)	0.40372	g/g	Hattermann D, Elstner C, Markus Bernhardt-Römermann, Lutz Eckstein: Measurements from the project „Relative effects of local and regional factors as drivers for plant community diversity, functional trait diversity and genetic structure of species on Baltic uplift islands” funded by the German Research Foundation - DFG: BE 4143/5-1 and EC 209/12-1		Bernhardt-Römermann		22821283
BIEN	Acer platanoides	Norway Maple	leaf photosynthetic rate per leaf area	6.4	µmol.m-2.s-1	http://datadryad.org/resource/doi:10.5061/dryad.j42m7.2	Maire V	vmaire@gmail.com	public	4296573
BIEN	Acer platanoides	Norway Maple	leaf photosynthetic rate per leaf area	7.1	µmol.m-2.s-1	http://datadryad.org/resource/doi:10.5061/dryad.j42m7.2	Maire V	vmaire@gmail.com	public	4296597
TRY	Acer platanoides	Norway Maple	Stomata conductance per leaf area	0.05	mol/m2/s	Niinemets, U. 2001. Global-scale climatic controls of leaf dry mass per area, density, and thickness in trees and shrubs. Ecology 82:453-469.
TRY	Acer platanoides	Norway Maple	Stomata conductance per leaf area	0.152	mol/m2/s	Wright, I. J., P. B. Reich, M. Westoby, D. D. Ackerly, Z. Baruch, F. Bongers, J. Cavender-Bares, T. Chapin, J. H. C. Cornelissen, M. Diemer, J. Flexas, E. Garnier, P. K. Groom, J. Gulias, K. Hikosaka, B. B. Lamont, T. Lee, W. Lee, C. Lusk, J. J. Midgley, M. L. Navas, U. Niinemets, J. Oleksyn, N. Osada, H. Poorter, P. Poot, L. Prior, V. I. Pyankov, C. Roumet, S. C. Thomas, M. G. Tjoelker, E. J. Ve…
TRY	Acer platanoides	Norway Maple	Stomata conductance per leaf area	0.05	mol/m2/s	Atkin OK, KJ Bloomfield, PB Reich, MG Tjoelker, GP Asner, D Bonal, G Bönisch, M Bradford, LA Cernusak, EG Cosio, D Creek, KY Crous, T Domingues, JS Dukes, JJG Egerton, JR Evans, GD Farquhar, NM Fyllas, PPG Gauthier, E Gloor, TE Gimeno, K. Griffin, R Guerrieri, MA Heskel, C Huntingford, FY Ishida, J Kattge, H Lambers, MJ Liddell, CH Lusk, RE Martin, TC Maximov, AP Maksimov, Y Mahli, BE Medlyn, PMe…
TRY	Acer platanoides	Norway Maple	Stomata conductance per leaf area	0.152	mol/m2/s	Maire V, Ian J. Wright, I. Colin Prentice, Niels H. Batjes, Radika Bhaskar, Peter M. van Bodegom, Will K. Cornwell, David Ellsworth, Ülo Niinemets, Alejandro Ordoñez, Peter B. Reich, Louis S. Santiago (2015). Global soil and climate effects on leaf photosynthetic traits and rates. Global Ecology and Biogeography 24(6): 706-717. Maire V, Wright IJ, Prentice IC, Batjes NH, Bhaskar R, van Bodegom PM…
TRY	Tilia cordata	Little-leaved Linden	Stomata conductance per leaf area	0.111	mol/m2/s	Wright, I. J., P. B. Reich, M. Westoby, D. D. Ackerly, Z. Baruch, F. Bongers, J. Cavender-Bares, T. Chapin, J. H. C. Cornelissen, M. Diemer, J. Flexas, E. Garnier, P. K. Groom, J. Gulias, K. Hikosaka, B. B. Lamont, T. Lee, W. Lee, C. Lusk, J. J. Midgley, M. L. Navas, U. Niinemets, J. Oleksyn, N. Osada, H. Poorter, P. Poot, L. Prior, V. I. Pyankov, C. Roumet, S. C. Thomas, M. G. Tjoelker, E. J. Ve…
TRY	Tilia cordata	Little-leaved Linden	Stomata conductance per leaf area	1.05	mol/m2/s	Maire V, Ian J. Wright, I. Colin Prentice, Niels H. Batjes, Radika Bhaskar, Peter M. van Bodegom, Will K. Cornwell, David Ellsworth, Ülo Niinemets, Alejandro Ordoñez, Peter B. Reich, Louis S. Santiago (2015). Global soil and climate effects on leaf photosynthetic traits and rates. Global Ecology and Biogeography 24(6): 706-717. Maire V, Wright IJ, Prentice IC, Batjes NH, Bhaskar R, van Bodegom PM…
TRY	Tilia cordata	Little-leaved Linden	Stomata conductance per leaf area	0.18	mol/m2/s	Maire V, Ian J. Wright, I. Colin Prentice, Niels H. Batjes, Radika Bhaskar, Peter M. van Bodegom, Will K. Cornwell, David Ellsworth, Ülo Niinemets, Alejandro Ordoñez, Peter B. Reich, Louis S. Santiago (2015). Global soil and climate effects on leaf photosynthetic traits and rates. Global Ecology and Biogeography 24(6): 706-717. Maire V, Wright IJ, Prentice IC, Batjes NH, Bhaskar R, van Bodegom PM…
TRY	Tilia cordata	Little-leaved Linden	Stomata conductance per leaf area	0.111	mol/m2/s	Maire V, Ian J. Wright, I. Colin Prentice, Niels H. Batjes, Radika Bhaskar, Peter M. van Bodegom, Will K. Cornwell, David Ellsworth, Ülo Niinemets, Alejandro Ordoñez, Peter B. Reich, Louis S. Santiago (2015). Global soil and climate effects on leaf photosynthetic traits and rates. Global Ecology and Biogeography 24(6): 706-717. Maire V, Wright IJ, Prentice IC, Batjes NH, Bhaskar R, van Bodegom PM…
TRY	Acer platanoides	Norway Maple	Stomata density	494.823	stom/mm2	Cornelissen, J. H. C., B. Cerabolini, P. Castro-Diez, P. Villar-Salvador, G. Montserrat-Marti, J. P. Puyravaud, M. Maestro, M. J. A. Werger, and R. Aerts. 2003. Functional traits of woody plants: correspondence of species rankings between field adults and laboratory-grown seedlings? Journal of Vegetation Science 14:311-322.
TRY	Acer platanoides	Norway Maple	Stomata density	494.823	stom/mm2	Cornelissen, J. H. C., B. Cerabolini, P. Castro-Diez, P. Villar-Salvador, G. Montserrat-Marti, J. P. Puyravaud, M. Maestro, M. J. A. Werger, and R. Aerts. 2003. Functional traits of woody plants: correspondence of species rankings between field adults and laboratory-grown seedlings? Journal of Vegetation Science 14:311-322.
TRY	Acer platanoides	Norway Maple	Stomata density	220.92	stom./mm2	Cornelissen, J. H. C., B. Cerabolini, P. Castro-Diez, P. Villar-Salvador, G. Montserrat-Marti, J. P. Puyravaud, M. Maestro, M. J. A. Werger, and R. Aerts. 2003. Functional traits of woody plants: correspondence of species rankings between field adults and laboratory-grown seedlings? Journal of Vegetation Science 14:311-322.
TRY	Acer platanoides	Norway Maple	Leaf carbon/nitrogen (C/N) ratio	25.6383	g/g	unpub.
TRY	Acer platanoides L.	Norway Maple	Leaf carbon/nitrogen (C/N) ratio	25.3745	g/g	Pierce S., Brusa G., Vagge I., Cerabolini B.E.L. (2013) Allocating CSR plant functional types: the use of leaf economics and size traits to classify woody and herbaceous vascular plants. Functional Ecology, 27(4): 1002-1010
TRY	Acer platanoides L.	Norway Maple	Leaf carbon/nitrogen (C/N) ratio	24.5272	g/g	Pierce S., Brusa G., Vagge I., Cerabolini B.E.L. (2013) Allocating CSR plant functional types: the use of leaf economics and size traits to classify woody and herbaceous vascular plants. Functional Ecology, 27(4): 1002-1010
TRY	Acer platanoides L.	Norway Maple	Leaf carbon/nitrogen (C/N) ratio	24.9689	g/g	Pierce S., Brusa G., Vagge I., Cerabolini B.E.L. (2013) Allocating CSR plant functional types: the use of leaf economics and size traits to classify woody and herbaceous vascular plants. Functional Ecology, 27(4): 1002-1010
TRY	Tilia cordata	Little-leaved Linden	Leaf carbon/nitrogen (C/N) ratio	17.5134	g/g	unpub.
TRY	Tilia cordata	Little-leaved Linden	Leaf carbon/nitrogen (C/N) ratio	15.6949	g/g	unpub.
TRY	Tilia cordata	Little-leaved Linden	Leaf carbon/nitrogen (C/N) ratio	14.4241	g/g	unpub.
TRY	Tilia cordata	Little-leaved Linden	Leaf carbon/nitrogen (C/N) ratio	24.6091	g/g	unpub.
TRY	Tilia cordata	Little-leaved Linden	Leaf carbon/nitrogen (C/N) ratio	19.5237	g/g	unpub.
TRY	Tilia cordata	Little-leaved Linden	Leaf carbon/nitrogen (C/N) ratio	25.0037	g/g	unpub.
TRY	Tilia cordata	Little-leaved Linden	Leaf carbon/nitrogen (C/N) ratio	25.9762	g/g	unpub.
TRY	Tilia cordata	Little-leaved Linden	Leaf carbon/nitrogen (C/N) ratio	24.4635	g/g	unpub.
TRY	Tilia cordata	Little-leaved Linden	Leaf carbon/nitrogen (C/N) ratio	31.1073	g/g	unpub.
TRY	Tilia cordata	Little-leaved Linden	Leaf carbon/nitrogen (C/N) ratio	21.3519	g/g	unpub.
TRY	Tilia cordata	Little-leaved Linden	Leaf carbon/nitrogen (C/N) ratio	15.7206	g/g	unpub.
TRY	Tilia cordata	Little-leaved Linden	Leaf carbon/nitrogen (C/N) ratio	15.9211	g/g	unpub.
TRY	Tilia cordata Miller	Little-leaved Linden	Leaf carbon/nitrogen (C/N) ratio	45.1912	g/g	Pierce S., Brusa G., Vagge I., Cerabolini B.E.L. (2013) Allocating CSR plant functional types: the use of leaf economics and size traits to classify woody and herbaceous vascular plants. Functional Ecology, 27(4): 1002-1010
TRY	Tilia cordata Miller	Little-leaved Linden	Leaf carbon/nitrogen (C/N) ratio	45.2279	g/g	Pierce S., Brusa G., Vagge I., Cerabolini B.E.L. (2013) Allocating CSR plant functional types: the use of leaf economics and size traits to classify woody and herbaceous vascular plants. Functional Ecology, 27(4): 1002-1010
TRY	Tilia cordata Miller	Little-leaved Linden	Leaf carbon/nitrogen (C/N) ratio	50.8854	g/g	Pierce S., Brusa G., Vagge I., Cerabolini B.E.L. (2013) Allocating CSR plant functional types: the use of leaf economics and size traits to classify woody and herbaceous vascular plants. Functional Ecology, 27(4): 1002-1010
TRY	Acer platanoides	Norway Maple	Leaf nitrogen (N) content per leaf area	0.53667	g/m2	Niinemets, U. 2001. Global-scale climatic controls of leaf dry mass per area, density, and thickness in trees and shrubs. Ecology 82:453-469.
TRY	Acer platanoides	Norway Maple	Leaf nitrogen (N) content per leaf area	1.34538	g/m2	Wright, I. J., P. B. Reich, M. Westoby, D. D. Ackerly, Z. Baruch, F. Bongers, J. Cavender-Bares, T. Chapin, J. H. C. Cornelissen, M. Diemer, J. Flexas, E. Garnier, P. K. Groom, J. Gulias, K. Hikosaka, B. B. Lamont, T. Lee, W. Lee, C. Lusk, J. J. Midgley, M. L. Navas, U. Niinemets, J. Oleksyn, N. Osada, H. Poorter, P. Poot, L. Prior, V. I. Pyankov, C. Roumet, S. C. Thomas, M. G. Tjoelker, E. J. Ve…
TRY	Acer platanoides	Norway Maple	Leaf nitrogen (N) content per leaf area	1.80642	g/m2	Wright, I. J., P. B. Reich, M. Westoby, D. D. Ackerly, Z. Baruch, F. Bongers, J. Cavender-Bares, T. Chapin, J. H. C. Cornelissen, M. Diemer, J. Flexas, E. Garnier, P. K. Groom, J. Gulias, K. Hikosaka, B. B. Lamont, T. Lee, W. Lee, C. Lusk, J. J. Midgley, M. L. Navas, U. Niinemets, J. Oleksyn, N. Osada, H. Poorter, P. Poot, L. Prior, V. I. Pyankov, C. Roumet, S. C. Thomas, M. G. Tjoelker, E. J. Ve…
TRY	Acer platanoides	Norway Maple	Leaf nitrogen (N) content per leaf area	0.755192	g/m2	Wright, I. J., P. B. Reich, M. Westoby, D. D. Ackerly, Z. Baruch, F. Bongers, J. Cavender-Bares, T. Chapin, J. H. C. Cornelissen, M. Diemer, J. Flexas, E. Garnier, P. K. Groom, J. Gulias, K. Hikosaka, B. B. Lamont, T. Lee, W. Lee, C. Lusk, J. J. Midgley, M. L. Navas, U. Niinemets, J. Oleksyn, N. Osada, H. Poorter, P. Poot, L. Prior, V. I. Pyankov, C. Roumet, S. C. Thomas, M. G. Tjoelker, E. J. Ve…
TRY	Acer platanoides	Norway Maple	Leaf nitrogen (N) content per leaf area	0.790672	g/m2	Wright, I. J., P. B. Reich, M. Westoby, D. D. Ackerly, Z. Baruch, F. Bongers, J. Cavender-Bares, T. Chapin, J. H. C. Cornelissen, M. Diemer, J. Flexas, E. Garnier, P. K. Groom, J. Gulias, K. Hikosaka, B. B. Lamont, T. Lee, W. Lee, C. Lusk, J. J. Midgley, M. L. Navas, U. Niinemets, J. Oleksyn, N. Osada, H. Poorter, P. Poot, L. Prior, V. I. Pyankov, C. Roumet, S. C. Thomas, M. G. Tjoelker, E. J. Ve…
TRY	Acer platanoides	Norway Maple	Leaf nitrogen (N) content per leaf area	0.54	gN m-2	Atkin OK, KJ Bloomfield, PB Reich, MG Tjoelker, GP Asner, D Bonal, G Bönisch, M Bradford, LA Cernusak, EG Cosio, D Creek, KY Crous, T Domingues, JS Dukes, JJG Egerton, JR Evans, GD Farquhar, NM Fyllas, PPG Gauthier, E Gloor, TE Gimeno, K. Griffin, R Guerrieri, MA Heskel, C Huntingford, FY Ishida, J Kattge, H Lambers, MJ Liddell, CH Lusk, RE Martin, TC Maximov, AP Maksimov, Y Mahli, BE Medlyn, PMe…
TRY	Acer platanoides	Norway Maple	Leaf nitrogen (N) content per leaf area	0.989273	gN m-2	Maire V, Ian J. Wright, I. Colin Prentice, Niels H. Batjes, Radika Bhaskar, Peter M. van Bodegom, Will K. Cornwell, David Ellsworth, Ülo Niinemets, Alejandro Ordoñez, Peter B. Reich, Louis S. Santiago (2015). Global soil and climate effects on leaf photosynthetic traits and rates. Global Ecology and Biogeography 24(6): 706-717. Maire V, Wright IJ, Prentice IC, Batjes NH, Bhaskar R, van Bodegom PM…
TRY	Acer platanoides	Norway Maple	Leaf nitrogen (N) content per leaf area	0.918797	gN m-2	Maire V, Ian J. Wright, I. Colin Prentice, Niels H. Batjes, Radika Bhaskar, Peter M. van Bodegom, Will K. Cornwell, David Ellsworth, Ülo Niinemets, Alejandro Ordoñez, Peter B. Reich, Louis S. Santiago (2015). Global soil and climate effects on leaf photosynthetic traits and rates. Global Ecology and Biogeography 24(6): 706-717. Maire V, Wright IJ, Prentice IC, Batjes NH, Bhaskar R, van Bodegom PM…
TRY	Acer platanoides	Norway Maple	Leaf nitrogen (N) content per leaf area	1.35938	gN m-2	Maire V, Ian J. Wright, I. Colin Prentice, Niels H. Batjes, Radika Bhaskar, Peter M. van Bodegom, Will K. Cornwell, David Ellsworth, Ülo Niinemets, Alejandro Ordoñez, Peter B. Reich, Louis S. Santiago (2015). Global soil and climate effects on leaf photosynthetic traits and rates. Global Ecology and Biogeography 24(6): 706-717. Maire V, Wright IJ, Prentice IC, Batjes NH, Bhaskar R, van Bodegom PM…
TRY	Acer platanoides	Norway Maple	Leaf nitrogen (N) content per leaf area	0.868814	gN m-2	Maire V, Ian J. Wright, I. Colin Prentice, Niels H. Batjes, Radika Bhaskar, Peter M. van Bodegom, Will K. Cornwell, David Ellsworth, Ülo Niinemets, Alejandro Ordoñez, Peter B. Reich, Louis S. Santiago (2015). Global soil and climate effects on leaf photosynthetic traits and rates. Global Ecology and Biogeography 24(6): 706-717. Maire V, Wright IJ, Prentice IC, Batjes NH, Bhaskar R, van Bodegom PM…
TRY	Acer platanoides	Norway Maple	Leaf nitrogen (N) content per leaf area	0.4725	gN m-2	Maire V, Ian J. Wright, I. Colin Prentice, Niels H. Batjes, Radika Bhaskar, Peter M. van Bodegom, Will K. Cornwell, David Ellsworth, Ülo Niinemets, Alejandro Ordoñez, Peter B. Reich, Louis S. Santiago (2015). Global soil and climate effects on leaf photosynthetic traits and rates. Global Ecology and Biogeography 24(6): 706-717. Maire V, Wright IJ, Prentice IC, Batjes NH, Bhaskar R, van Bodegom PM…
TRY	Acer platanoides	Norway Maple	Leaf nitrogen (N) content per leaf area	0.755192	gN m-2	Maire V, Ian J. Wright, I. Colin Prentice, Niels H. Batjes, Radika Bhaskar, Peter M. van Bodegom, Will K. Cornwell, David Ellsworth, Ülo Niinemets, Alejandro Ordoñez, Peter B. Reich, Louis S. Santiago (2015). Global soil and climate effects on leaf photosynthetic traits and rates. Global Ecology and Biogeography 24(6): 706-717. Maire V, Wright IJ, Prentice IC, Batjes NH, Bhaskar R, van Bodegom PM…
TRY	Acer platanoides	Norway Maple	Leaf nitrogen (N) content per leaf area	0.790672	gN m-2	Maire V, Ian J. Wright, I. Colin Prentice, Niels H. Batjes, Radika Bhaskar, Peter M. van Bodegom, Will K. Cornwell, David Ellsworth, Ülo Niinemets, Alejandro Ordoñez, Peter B. Reich, Louis S. Santiago (2015). Global soil and climate effects on leaf photosynthetic traits and rates. Global Ecology and Biogeography 24(6): 706-717. Maire V, Wright IJ, Prentice IC, Batjes NH, Bhaskar R, van Bodegom PM…
TRY	Acer platanoides	Norway Maple	Leaf nitrogen (N) content per leaf area	1.45939	g/m2	unpub.
TRY	Acer platanoides	Norway Maple	Leaf nitrogen (N) content per leaf area	1.34362	g m-2	Cornelissen, J. H. C. 1996. An experimental comparison of leaf decomposition rates in a wide range of temperate plant species and types. Journal of Ecology 84:573-582.
TRY	Acer platanoides	Norway Maple	Leaf nitrogen (N) content per leaf area	1.34362	g m-2	Cornelissen, J. H. C. 1996. An experimental comparison of leaf decomposition rates in a wide range of temperate plant species and types. Journal of Ecology 84:573-582.
TRY	Acer platanoides	Norway Maple	Leaf nitrogen (N) content per leaf area	1.34362	g m-2	Cornelissen, J. H. C. 1996. An experimental comparison of leaf decomposition rates in a wide range of temperate plant species and types. Journal of Ecology 84:573-582.
TRY	Acer platanoides	Norway Maple	Leaf nitrogen (N) content per leaf area	1.34362	g m-2	Cornelissen, J. H. C. 1996. An experimental comparison of leaf decomposition rates in a wide range of temperate plant species and types. Journal of Ecology 84:573-582.
TRY	Acer platanoides	Norway Maple	Leaf nitrogen (N) content per leaf area	0.757731	g m-2	Reich, P. B., J. Oleksyn, and I. J. Wright. 2009. Leaf phosphorus influences the photosynthesis-nitrogen relation: a cross-biome analysis of 314 species. Oecologia 160:207-212.
TRY	Acer platanoides	Norway Maple	Leaf nitrogen (N) content per leaf area	0.854755	g m-2	Reich, P. B., J. Oleksyn, and I. J. Wright. 2009. Leaf phosphorus influences the photosynthesis-nitrogen relation: a cross-biome analysis of 314 species. Oecologia 160:207-212.
TRY	Acer platanoides	Norway Maple	Leaf nitrogen (N) content per leaf area	0.858986	g m-2	Reich, P. B., J. Oleksyn, and I. J. Wright. 2009. Leaf phosphorus influences the photosynthesis-nitrogen relation: a cross-biome analysis of 314 species. Oecologia 160:207-212.
TRY	Acer platanoides	Norway Maple	Leaf nitrogen (N) content per leaf area	0.752438	g m-2	Reich, P. B., J. Oleksyn, and I. J. Wright. 2009. Leaf phosphorus influences the photosynthesis-nitrogen relation: a cross-biome analysis of 314 species. Oecologia 160:207-212.
TRY	Acer platanoides	Norway Maple	Leaf nitrogen (N) content per leaf area	1.34362	g m-2	Cornwell, W. K., J. H. C. Cornelissen, K. Amatangelo, E. Dorrepaal, V. T. Eviner, O. Godoy, S. E. Hobbie, B. Hoorens, H. Kurokawa, N. Pérez-Harguindeguy, H. M. Quested, L. S. Santiago, D. A. Wardle, I. J. Wright, R. Aerts, S. D. Allison, P. van Bodegom, V. Brovkin, A. Chatain, T. V. Callaghan, S. Díaz, E. Garnier, D. E. Gurvich, E. Kazakou, J. A. Klein, J. Read, P. B. Reich, N. A. Soudzilovskaia,…
TRY	Acer platanoides	Norway Maple	Leaf nitrogen (N) content per leaf area	1.34362	g m-2	Cornwell, W. K., J. H. C. Cornelissen, K. Amatangelo, E. Dorrepaal, V. T. Eviner, O. Godoy, S. E. Hobbie, B. Hoorens, H. Kurokawa, N. Pérez-Harguindeguy, H. M. Quested, L. S. Santiago, D. A. Wardle, I. J. Wright, R. Aerts, S. D. Allison, P. van Bodegom, V. Brovkin, A. Chatain, T. V. Callaghan, S. Díaz, E. Garnier, D. E. Gurvich, E. Kazakou, J. A. Klein, J. Read, P. B. Reich, N. A. Soudzilovskaia,…
TRY	Acer platanoides	Norway Maple	Leaf nitrogen (N) content per leaf area	0.757717	g m-2	Cornwell, W. K., J. H. C. Cornelissen, K. Amatangelo, E. Dorrepaal, V. T. Eviner, O. Godoy, S. E. Hobbie, B. Hoorens, H. Kurokawa, N. Pérez-Harguindeguy, H. M. Quested, L. S. Santiago, D. A. Wardle, I. J. Wright, R. Aerts, S. D. Allison, P. van Bodegom, V. Brovkin, A. Chatain, T. V. Callaghan, S. Díaz, E. Garnier, D. E. Gurvich, E. Kazakou, J. A. Klein, J. Read, P. B. Reich, N. A. Soudzilovskaia,…
TRY	Acer platanoides	Norway Maple	Leaf nitrogen (N) content per leaf area	0.854662	g m-2	Cornwell, W. K., J. H. C. Cornelissen, K. Amatangelo, E. Dorrepaal, V. T. Eviner, O. Godoy, S. E. Hobbie, B. Hoorens, H. Kurokawa, N. Pérez-Harguindeguy, H. M. Quested, L. S. Santiago, D. A. Wardle, I. J. Wright, R. Aerts, S. D. Allison, P. van Bodegom, V. Brovkin, A. Chatain, T. V. Callaghan, S. Díaz, E. Garnier, D. E. Gurvich, E. Kazakou, J. A. Klein, J. Read, P. B. Reich, N. A. Soudzilovskaia,…
TRY	Acer platanoides	Norway Maple	Leaf nitrogen (N) content per leaf area	1.34538	g m-2	Cornelissen, J. H. C., B. Cerabolini, P. Castro-Diez, P. Villar-Salvador, G. Montserrat-Marti, J. P. Puyravaud, M. Maestro, M. J. A. Werger, and R. Aerts. 2003. Functional traits of woody plants: correspondence of species rankings between field adults and laboratory-grown seedlings? Journal of Vegetation Science 14:311-322.
TRY	Acer platanoides	Norway Maple	Leaf nitrogen (N) content per leaf area	0.842819	g m-2	Cornelissen, J. H. C., B. Cerabolini, P. Castro-Diez, P. Villar-Salvador, G. Montserrat-Marti, J. P. Puyravaud, M. Maestro, M. J. A. Werger, and R. Aerts. 2003. Functional traits of woody plants: correspondence of species rankings between field adults and laboratory-grown seedlings? Journal of Vegetation Science 14:311-322.
TRY	Acer platanoides	Norway Maple	Leaf nitrogen (N) content per leaf area	1.21989	g m-2	Scherer-Lorenzen, M., Schulze, E.-D., Don, A., Schumacher, J. & Weller, E. (2007) Exploring the functional significance of forest diversity: A new long-term experiment with temperate tree species (BIOTREE). Perspectives in Plant Ecology, Evolution and Systematics, 9, 53-70.
TRY	Acer platanoides	Norway Maple	Leaf nitrogen (N) content per leaf area	1.24557	g m-2	Scherer-Lorenzen, M., Schulze, E.-D., Don, A., Schumacher, J. & Weller, E. (2007) Exploring the functional significance of forest diversity: A new long-term experiment with temperate tree species (BIOTREE). Perspectives in Plant Ecology, Evolution and Systematics, 9, 53-70.
TRY	Acer platanoides	Norway Maple	Leaf nitrogen (N) content per leaf area	1.45698	g m-2	Scherer-Lorenzen, M., Schulze, E.-D., Don, A., Schumacher, J. & Weller, E. (2007) Exploring the functional significance of forest diversity: A new long-term experiment with temperate tree species (BIOTREE). Perspectives in Plant Ecology, Evolution and Systematics, 9, 53-70.
TRY	Acer platanoides	Norway Maple	Leaf nitrogen (N) content per leaf area	1.32089	g m-2	Scherer-Lorenzen, M., Schulze, E.-D., Don, A., Schumacher, J. & Weller, E. (2007) Exploring the functional significance of forest diversity: A new long-term experiment with temperate tree species (BIOTREE). Perspectives in Plant Ecology, Evolution and Systematics, 9, 53-70.
TRY	Acer platanoides	Norway Maple	Leaf nitrogen (N) content per leaf area	1.3666	g m-2	Scherer-Lorenzen, M., Schulze, E.-D., Don, A., Schumacher, J. & Weller, E. (2007) Exploring the functional significance of forest diversity: A new long-term experiment with temperate tree species (BIOTREE). Perspectives in Plant Ecology, Evolution and Systematics, 9, 53-70.
TRY	Acer platanoides	Norway Maple	Leaf nitrogen (N) content per leaf area	1.54055	g m-2	Scherer-Lorenzen, M., Schulze, E.-D., Don, A., Schumacher, J. & Weller, E. (2007) Exploring the functional significance of forest diversity: A new long-term experiment with temperate tree species (BIOTREE). Perspectives in Plant Ecology, Evolution and Systematics, 9, 53-70.
BIEN	Acer platanoides	Norway Maple	Leaf nitrogen (N) content per leaf area	1.12299	g m-2	Scherer-Lorenzen, M., Schulze, E.-D., Don, A., Schumacher, J. & Weller, E. (2007) Exploring the functional significance of forest diversity: A new long-term experiment with temperate tree species (BIOTREE). Perspectives in Plant Ecology, Evolution and Systematics, 9, 53-70.
TRY	Tilia cordata	Little-leaved Linden	Leaf nitrogen (N) content per leaf area	1.28078	g m-2	Scherer-Lorenzen, M., Schulze, E.-D., Don, A., Schumacher, J. & Weller, E. (2007) Exploring the functional significance of forest diversity: A new long-term experiment with temperate tree species (BIOTREE). Perspectives in Plant Ecology, Evolution and Systematics, 9, 53-70.
TRY	Tilia cordata	Little-leaved Linden	Leaf nitrogen (N) content per leaf area	1.89331	g m-2	Scherer-Lorenzen, M., Schulze, E.-D., Don, A., Schumacher, J. & Weller, E. (2007) Exploring the functional significance of forest diversity: A new long-term experiment with temperate tree species (BIOTREE). Perspectives in Plant Ecology, Evolution and Systematics, 9, 53-70.
TRY	Tilia cordata	Little-leaved Linden	Leaf nitrogen (N) content per leaf area	1.34538	g m-2	unpub.
TRY	Tilia cordata	Little-leaved Linden	Leaf nitrogen (N) content per leaf area	1.80642	g m-2	unpub.
TRY	Tilia cordata	Little-leaved Linden	Leaf nitrogen (N) content per leaf area	0.752438	g m-2	unpub.
TRY	Tilia cordata	Little-leaved Linden	Leaf nitrogen (N) content per leaf area	0.858986	g m-2	unpub.
TRY	Tilia cordata	Little-leaved Linden	Leaf nitrogen (N) content per leaf area	0.79998	g m-2	unpub.
TRY	Tilia cordata	Little-leaved Linden	Leaf nitrogen (N) content per leaf area	1.35938	g m-2	unpub.
TRY	Tilia cordata	Little-leaved Linden	Leaf nitrogen (N) content per leaf area	0.989273	g m-2	unpub.
TRY	Tilia cordata	Little-leaved Linden	Leaf nitrogen (N) content per leaf area	0.918797	g m-2	unpub.
TRY	Tilia cordata	Little-leaved Linden	Leaf nitrogen (N) content per leaf area	0.868814	g m-2	unpub.
TRY	Tilia cordata	Little-leaved Linden	Leaf nitrogen (N) content per leaf area	0.4725	g m-2	unpub.
TRY	Tilia cordata	Little-leaved Linden	Leaf nitrogen (N) content per leaf area	1.34362	g m-2	unpub.
TRY	Tilia cordata	Little-leaved Linden	Leaf nitrogen (N) content per leaf area	1.34362	g m-2	unpub.
TRY	Tilia cordata	Little-leaved Linden	Leaf nitrogen (N) content per leaf area	1.34362	g m-2	unpub.
TRY	Tilia cordata	Little-leaved Linden	Leaf nitrogen (N) content per leaf area	1.34362	g m-2	unpub.
TRY	Tilia cordata	Little-leaved Linden	Leaf nitrogen (N) content per leaf area	1.21989	g m-2	unpub.
TRY	Tilia cordata	Little-leaved Linden	Leaf nitrogen (N) content per leaf area	1.24557	g m-2	unpub.
TRY	Tilia cordata	Little-leaved Linden	Leaf nitrogen (N) content per leaf area	1.45698	g m-2	unpub.
TRY	Tilia cordata	Little-leaved Linden	Leaf nitrogen (N) content per leaf area	1.32089	g m-2	unpub.
TRY	Tilia cordata	Little-leaved Linden	Leaf nitrogen (N) content per leaf area	1.3666	g m-2	unpub.
TRY	Tilia cordata	Little-leaved Linden	Leaf nitrogen (N) content per leaf area	1.54055	g m-2	unpub.
TRY	Tilia cordata	Little-leaved Linden	Leaf nitrogen (N) content per leaf area	1.12299	g m-2	unpub.
TRY	Tilia cordata	Little-leaved Linden	Leaf nitrogen (N) content per leaf area	1.28078	g m-2	unpub.
TRY	Tilia cordata	Little-leaved Linden	Leaf nitrogen (N) content per leaf area	1.89331	g m-2	unpub.
TRY	Tilia cordata	Little-leaved Linden	Leaf nitrogen (N) content per leaf area	2.85854	g m-2	unpub.
TRY	Tilia cordata	Little-leaved Linden	Leaf nitrogen (N) content per leaf area	1.20109	g m-2	unpub.
TRY	Tilia cordata	Little-leaved Linden	Leaf nitrogen (N) content per leaf area	1.70494	g m-2	Dechant, B., Cuntz, M., Vohland, M., Schulz, E., & Doktor, D. (2017). Estimation of photosynthesis traits from leaf reflectance spectra: Correlation to nitrogen content as the dominant mechanism. Remote Sensing of Environment, 196, 279–292. https://doi.org/10.1016/j.rse.2017.05.019
TRY	Tilia cordata	Little-leaved Linden	Leaf nitrogen (N) content per leaf area	1.1199	g m-2	Dechant, B., Cuntz, M., Vohland, M., Schulz, E., & Doktor, D. (2017). Estimation of photosynthesis traits from leaf reflectance spectra: Correlation to nitrogen content as the dominant mechanism. Remote Sensing of Environment, 196, 279–292. https://doi.org/10.1016/j.rse.2017.05.019
TRY	Tilia cordata	Little-leaved Linden	Leaf nitrogen (N) content per leaf area	0.820847	g m-2	Dechant, B., Cuntz, M., Vohland, M., Schulz, E., & Doktor, D. (2017). Estimation of photosynthesis traits from leaf reflectance spectra: Correlation to nitrogen content as the dominant mechanism. Remote Sensing of Environment, 196, 279–292. https://doi.org/10.1016/j.rse.2017.05.019
TRY	Tilia cordata	Little-leaved Linden	Leaf nitrogen (N) content per leaf area	0.77823	g m-2	Dechant, B., Cuntz, M., Vohland, M., Schulz, E., & Doktor, D. (2017). Estimation of photosynthesis traits from leaf reflectance spectra: Correlation to nitrogen content as the dominant mechanism. Remote Sensing of Environment, 196, 279–292. https://doi.org/10.1016/j.rse.2017.05.019
TRY	Tilia cordata	Little-leaved Linden	Leaf nitrogen (N) content per leaf area	1.03118	g m-2	Dechant, B., Cuntz, M., Vohland, M., Schulz, E., & Doktor, D. (2017). Estimation of photosynthesis traits from leaf reflectance spectra: Correlation to nitrogen content as the dominant mechanism. Remote Sensing of Environment, 196, 279–292. https://doi.org/10.1016/j.rse.2017.05.019
TRY	Tilia cordata	Little-leaved Linden	Leaf nitrogen (N) content per leaf area	1.46704	g m-2	Dechant, B., Cuntz, M., Vohland, M., Schulz, E., & Doktor, D. (2017). Estimation of photosynthesis traits from leaf reflectance spectra: Correlation to nitrogen content as the dominant mechanism. Remote Sensing of Environment, 196, 279–292. https://doi.org/10.1016/j.rse.2017.05.019
TRY	Tilia cordata	Little-leaved Linden	Leaf nitrogen (N) content per leaf area	0.837337	g m-2	Dechant, B., Cuntz, M., Vohland, M., Schulz, E., & Doktor, D. (2017). Estimation of photosynthesis traits from leaf reflectance spectra: Correlation to nitrogen content as the dominant mechanism. Remote Sensing of Environment, 196, 279–292. https://doi.org/10.1016/j.rse.2017.05.019
TRY	Tilia cordata	Little-leaved Linden	Leaf nitrogen (N) content per leaf area	0.523198	g m-2	Dechant, B., Cuntz, M., Vohland, M., Schulz, E., & Doktor, D. (2017). Estimation of photosynthesis traits from leaf reflectance spectra: Correlation to nitrogen content as the dominant mechanism. Remote Sensing of Environment, 196, 279–292. https://doi.org/10.1016/j.rse.2017.05.019
TRY	Tilia cordata	Little-leaved Linden	Leaf nitrogen (N) content per leaf area	0.844761	g m-2	Dechant, B., Cuntz, M., Vohland, M., Schulz, E., & Doktor, D. (2017). Estimation of photosynthesis traits from leaf reflectance spectra: Correlation to nitrogen content as the dominant mechanism. Remote Sensing of Environment, 196, 279–292. https://doi.org/10.1016/j.rse.2017.05.019
TRY	Tilia cordata	Little-leaved Linden	Leaf nitrogen (N) content per leaf area	1.3	g m-2	http://datadryad.org/resource/doi:10.5061/dryad.r3n45

## Sheet: MetaDigitise
Database	scrubbed_species_binomial	Common_name	trait_name	trait_value	unit	url_source/Reference	project_pi	project_pi_contact	access	id
MetaDigitise	Acer platanoides	Norway Maple	Pn	17.7273	micromol	Lepeduš, H., Gaća, V., Viljevac, M., Kovač, S., Fulgosi, H., Šimić, D., ... & Cesar, V. (2011). Changes in photosynthetic performance and antioxidative strategies during maturation of Norway maple (Acer platanoides L.) leaves. Plant Physiology and Biochemistry, 49(4), 368-376.
MetaDigitise	Acer platanoides	Norway Maple	Pn	18.5454	micromol	Lepeduš, H., Gaća, V., Viljevac, M., Kovač, S., Fulgosi, H., Šimić, D., ... & Cesar, V. (2011). Changes in photosynthetic performance and antioxidative strategies during maturation of Norway maple (Acer platanoides L.) leaves. Plant Physiology and Biochemistry, 49(4), 368-376.
MetaDigitise	Acer platanoides	Norway Maple	Pn	18.4091	micromol	Lepeduš, H., Gaća, V., Viljevac, M., Kovač, S., Fulgosi, H., Šimić, D., ... & Cesar, V. (2011). Changes in photosynthetic performance and antioxidative strategies during maturation of Norway maple (Acer platanoides L.) leaves. Plant Physiology and Biochemistry, 49(4), 368-376.
MetaDigitise	Acer platanoides	Norway Maple	Pn	19.9091	micromol	Lepeduš, H., Gaća, V., Viljevac, M., Kovač, S., Fulgosi, H., Šimić, D., ... & Cesar, V. (2011). Changes in photosynthetic performance and antioxidative strategies during maturation of Norway maple (Acer platanoides L.) leaves. Plant Physiology and Biochemistry, 49(4), 368-376.
MetaDigitise	Acer platanoides	Norway Maple	Pn	24.4091	micromol	Lepeduš, H., Gaća, V., Viljevac, M., Kovač, S., Fulgosi, H., Šimić, D., ... & Cesar, V. (2011). Changes in photosynthetic performance and antioxidative strategies during maturation of Norway maple (Acer platanoides L.) leaves. Plant Physiology and Biochemistry, 49(4), 368-376.
MetaDigitise	Acer platanoides	Norway Maple	Pn	17.3182	micromol	Lepeduš, H., Gaća, V., Viljevac, M., Kovač, S., Fulgosi, H., Šimić, D., ... & Cesar, V. (2011). Changes in photosynthetic performance and antioxidative strategies during maturation of Norway maple (Acer platanoides L.) leaves. Plant Physiology and Biochemistry, 49(4), 368-376.
MetaDigitise	Acer platanoides	Norway Maple	Pn	15.8182	micromol	Lepeduš, H., Gaća, V., Viljevac, M., Kovač, S., Fulgosi, H., Šimić, D., ... & Cesar, V. (2011). Changes in photosynthetic performance and antioxidative strategies during maturation of Norway maple (Acer platanoides L.) leaves. Plant Physiology and Biochemistry, 49(4), 368-376.
MetaDigitise	Acer platanoides	Norway Maple	Pn	17.1818	micromol	Lepeduš, H., Gaća, V., Viljevac, M., Kovač, S., Fulgosi, H., Šimić, D., ... & Cesar, V. (2011). Changes in photosynthetic performance and antioxidative strategies during maturation of Norway maple (Acer platanoides L.) leaves. Plant Physiology and Biochemistry, 49(4), 368-376.
MetaDigitise	Acer platanoides	Norway Maple	Pn	18.5455	micromol	Lepeduš, H., Gaća, V., Viljevac, M., Kovač, S., Fulgosi, H., Šimić, D., ... & Cesar, V. (2011). Changes in photosynthetic performance and antioxidative strategies during maturation of Norway maple (Acer platanoides L.) leaves. Plant Physiology and Biochemistry, 49(4), 368-376.
MetaDigitise	Acer platanoides	Norway Maple	Pn	23.3182	micromol	Lepeduš, H., Gaća, V., Viljevac, M., Kovač, S., Fulgosi, H., Šimić, D., ... & Cesar, V. (2011). Changes in photosynthetic performance and antioxidative strategies during maturation of Norway maple (Acer platanoides L.) leaves. Plant Physiology and Biochemistry, 49(4), 368-376.
MetaDigitise	Acer platanoides	Norway Maple	Pn	18.1364	micromol	Lepeduš, H., Gaća, V., Viljevac, M., Kovač, S., Fulgosi, H., Šimić, D., ... & Cesar, V. (2011). Changes in photosynthetic performance and antioxidative strategies during maturation of Norway maple (Acer platanoides L.) leaves. Plant Physiology and Biochemistry, 49(4), 368-376.
MetaDigitise	Acer platanoides	Norway Maple	Pn	21.2727	micromol	Lepeduš, H., Gaća, V., Viljevac, M., Kovač, S., Fulgosi, H., Šimić, D., ... & Cesar, V. (2011). Changes in photosynthetic performance and antioxidative strategies during maturation of Norway maple (Acer platanoides L.) leaves. Plant Physiology and Biochemistry, 49(4), 368-376.
MetaDigitise	Acer platanoides	Norway Maple	Pn	19.6364	micromol	Lepeduš, H., Gaća, V., Viljevac, M., Kovač, S., Fulgosi, H., Šimić, D., ... & Cesar, V. (2011). Changes in photosynthetic performance and antioxidative strategies during maturation of Norway maple (Acer platanoides L.) leaves. Plant Physiology and Biochemistry, 49(4), 368-376.
MetaDigitise	Acer platanoides	Norway Maple	Pn	21.2727	micromol	Lepeduš, H., Gaća, V., Viljevac, M., Kovač, S., Fulgosi, H., Šimić, D., ... & Cesar, V. (2011). Changes in photosynthetic performance and antioxidative strategies during maturation of Norway maple (Acer platanoides L.) leaves. Plant Physiology and Biochemistry, 49(4), 368-376.
MetaDigitise	Acer platanoides	Norway Maple	Pn	25.5	micromol	Lepeduš, H., Gaća, V., Viljevac, M., Kovač, S., Fulgosi, H., Šimić, D., ... & Cesar, V. (2011). Changes in photosynthetic performance and antioxidative strategies during maturation of Norway maple (Acer platanoides L.) leaves. Plant Physiology and Biochemistry, 49(4), 368-376.
MetaDigitise	Tilia cordata	Little-leaved Linden	Pn	4	micromol	Paganová, V., Hus, M., & Lichtnerová, H. (2022). Effect of Salt Treatment on the Growth, Water Status, and Gas Exchange of Pyrus pyraster L.(Burgsd.) and Tilia cordata Mill. Seedlings. Horticulturae, 8(6), 519.
MetaDigitise	Tilia cordata	Little-leaved Linden	Pn	5.46	micromol	Paganová, V., Hus, M., & Lichtnerová, H. (2022). Effect of Salt Treatment on the Growth, Water Status, and Gas Exchange of Pyrus pyraster L.(Burgsd.) and Tilia cordata Mill. Seedlings. Horticulturae, 8(6), 519.
MetaDigitise	Tilia cordata	Little-leaved Linden	Pn	5.71	micromol	Paganová, V., Hus, M., & Lichtnerová, H. (2022). Effect of Salt Treatment on the Growth, Water Status, and Gas Exchange of Pyrus pyraster L.(Burgsd.) and Tilia cordata Mill. Seedlings. Horticulturae, 8(6), 519.
MetaDigitise	Tilia cordata	Little-leaved Linden	Pn	5.11	micromol	Paganová, V., Hus, M., & Lichtnerová, H. (2022). Effect of Salt Treatment on the Growth, Water Status, and Gas Exchange of Pyrus pyraster L.(Burgsd.) and Tilia cordata Mill. Seedlings. Horticulturae, 8(6), 519.
MetaDigitise	Tilia cordata	Little-leaved Linden	Pn	3.56	micromol	Paganová, V., Hus, M., & Lichtnerová, H. (2022). Effect of Salt Treatment on the Growth, Water Status, and Gas Exchange of Pyrus pyraster L.(Burgsd.) and Tilia cordata Mill. Seedlings. Horticulturae, 8(6), 519.
MetaDigitise	Tilia cordata	Little-leaved Linden	Pn	4.44	micromol	Paganová, V., Hus, M., & Lichtnerová, H. (2022). Effect of Salt Treatment on the Growth, Water Status, and Gas Exchange of Pyrus pyraster L.(Burgsd.) and Tilia cordata Mill. Seedlings. Horticulturae, 8(6), 519.
MetaDigitise	Tilia cordata	Little-leaved Linden	Pn	4.68	micromol	Paganová, V., Hus, M., & Lichtnerová, H. (2022). Effect of Salt Treatment on the Growth, Water Status, and Gas Exchange of Pyrus pyraster L.(Burgsd.) and Tilia cordata Mill. Seedlings. Horticulturae, 8(6), 519.
MetaDigitise	Tilia cordata	Little-leaved Linden	Pn	4.37	micromol	Paganová, V., Hus, M., & Lichtnerová, H. (2022). Effect of Salt Treatment on the Growth, Water Status, and Gas Exchange of Pyrus pyraster L.(Burgsd.) and Tilia cordata Mill. Seedlings. Horticulturae, 8(6), 519.
MetaDigitise	Tilia cordata	Little-leaved Linden	Pn	4.44	micromol	Paganová, V., Hus, M., & Lichtnerová, H. (2022). Effect of Salt Treatment on the Growth, Water Status, and Gas Exchange of Pyrus pyraster L.(Burgsd.) and Tilia cordata Mill. Seedlings. Horticulturae, 8(6), 519.
MetaDigitise	Tilia cordata	Little-leaved Linden	Pn	6.48	micromol	Paganová, V., Hus, M., & Lichtnerová, H. (2022). Effect of Salt Treatment on the Growth, Water Status, and Gas Exchange of Pyrus pyraster L.(Burgsd.) and Tilia cordata Mill. Seedlings. Horticulturae, 8(6), 519.
MetaDigitise	Tilia cordata	Little-leaved Linden	Pn	6.74	micromol	Paganová, V., Hus, M., & Lichtnerová, H. (2022). Effect of Salt Treatment on the Growth, Water Status, and Gas Exchange of Pyrus pyraster L.(Burgsd.) and Tilia cordata Mill. Seedlings. Horticulturae, 8(6), 519.
MetaDigitise	Tilia cordata	Little-leaved Linden	Pn	5.85	micromol	Paganová, V., Hus, M., & Lichtnerová, H. (2022). Effect of Salt Treatment on the Growth, Water Status, and Gas Exchange of Pyrus pyraster L.(Burgsd.) and Tilia cordata Mill. Seedlings. Horticulturae, 8(6), 519.
MetaDigitise	Tilia cordata	Little-leaved Linden	Amax	6.20359	micromolm-2s-1	Kazda, M., Salzer, J., & Reiter, I. (2000). Photosynthetic capacity in relation to nitrogen in the canopy of a Quercus robur, Fraxinus angustifolia and Tilia cordata flood plain forest. Tree physiology, 20(15), 1029-1050.
MetaDigitise	Tilia cordata	Little-leaved Linden	Amax	7.79641	micromolm-2s-1	Kazda, M., Salzer, J., & Reiter, I. (2000). Photosynthetic capacity in relation to nitrogen in the canopy of a Quercus robur, Fraxinus angustifolia and Tilia cordata flood plain forest. Tree physiology, 20(15), 1029-1051.
MetaDigitise	Tilia cordata	Little-leaved Linden	Amax	7.04192	micromolm-2s-1	Kazda, M., Salzer, J., & Reiter, I. (2000). Photosynthetic capacity in relation to nitrogen in the canopy of a Quercus robur, Fraxinus angustifolia and Tilia cordata flood plain forest. Tree physiology, 20(15), 1029-1052.
MetaDigitise	Tilia cordata	Little-leaved Linden	Amax	6.37126	micromolm-2s-1	Kazda, M., Salzer, J., & Reiter, I. (2000). Photosynthetic capacity in relation to nitrogen in the canopy of a Quercus robur, Fraxinus angustifolia and Tilia cordata flood plain forest. Tree physiology, 20(15), 1029-1053.
MetaDigitise	Tilia cordata	Little-leaved Linden	Amax	5.9521	micromolm-2s-1	Kazda, M., Salzer, J., & Reiter, I. (2000). Photosynthetic capacity in relation to nitrogen in the canopy of a Quercus robur, Fraxinus angustifolia and Tilia cordata flood plain forest. Tree physiology, 20(15), 1029-1054.
MetaDigitise	Tilia cordata	Little-leaved Linden	Amax	5.36527	micromolm-2s-1	Kazda, M., Salzer, J., & Reiter, I. (2000). Photosynthetic capacity in relation to nitrogen in the canopy of a Quercus robur, Fraxinus angustifolia and Tilia cordata flood plain forest. Tree physiology, 20(15), 1029-1055.
MetaDigitise	Tilia cordata	Little-leaved Linden	Amax	5.78443	micromolm-2s-1	Kazda, M., Salzer, J., & Reiter, I. (2000). Photosynthetic capacity in relation to nitrogen in the canopy of a Quercus robur, Fraxinus angustifolia and Tilia cordata flood plain forest. Tree physiology, 20(15), 1029-1056.
MetaDigitise	Tilia cordata	Little-leaved Linden	Amax	26.3234	micromolm-2s-1	Kazda, M., Salzer, J., & Reiter, I. (2000). Photosynthetic capacity in relation to nitrogen in the canopy of a Quercus robur, Fraxinus angustifolia and Tilia cordata flood plain forest. Tree physiology, 20(15), 1029-1057.
MetaDigitise	Tilia cordata	Little-leaved Linden	Amax	25.5689	micromolm-2s-1	Kazda, M., Salzer, J., & Reiter, I. (2000). Photosynthetic capacity in relation to nitrogen in the canopy of a Quercus robur, Fraxinus angustifolia and Tilia cordata flood plain forest. Tree physiology, 20(15), 1029-1058.
MetaDigitise	Tilia cordata	Little-leaved Linden	Amax	24.982	micromolm-2s-1	Kazda, M., Salzer, J., & Reiter, I. (2000). Photosynthetic capacity in relation to nitrogen in the canopy of a Quercus robur, Fraxinus angustifolia and Tilia cordata flood plain forest. Tree physiology, 20(15), 1029-1059.
MetaDigitise	Tilia cordata	Little-leaved Linden	Amax	24.3952	micromolm-2s-1	Kazda, M., Salzer, J., & Reiter, I. (2000). Photosynthetic capacity in relation to nitrogen in the canopy of a Quercus robur, Fraxinus angustifolia and Tilia cordata flood plain forest. Tree physiology, 20(15), 1029-1060.
MetaDigitise	Tilia cordata	Little-leaved Linden	Amax	20.5389	micromolm-2s-1	Kazda, M., Salzer, J., & Reiter, I. (2000). Photosynthetic capacity in relation to nitrogen in the canopy of a Quercus robur, Fraxinus angustifolia and Tilia cordata flood plain forest. Tree physiology, 20(15), 1029-1061.
MetaDigitise	Tilia cordata	Little-leaved Linden	Amax	20.3713	micromolm-2s-1	Kazda, M., Salzer, J., & Reiter, I. (2000). Photosynthetic capacity in relation to nitrogen in the canopy of a Quercus robur, Fraxinus angustifolia and Tilia cordata flood plain forest. Tree physiology, 20(15), 1029-1062.
MetaDigitise	Tilia cordata	Little-leaved Linden	Amax	17.521	micromolm-2s-1	Kazda, M., Salzer, J., & Reiter, I. (2000). Photosynthetic capacity in relation to nitrogen in the canopy of a Quercus robur, Fraxinus angustifolia and Tilia cordata flood plain forest. Tree physiology, 20(15), 1029-1063.
MetaDigitise	Tilia cordata	Little-leaved Linden	Amax	16.515	micromolm-2s-1	Kazda, M., Salzer, J., & Reiter, I. (2000). Photosynthetic capacity in relation to nitrogen in the canopy of a Quercus robur, Fraxinus angustifolia and Tilia cordata flood plain forest. Tree physiology, 20(15), 1029-1064.
MetaDigitise	Tilia cordata	Little-leaved Linden	Amax	14.503	micromolm-2s-1	Kazda, M., Salzer, J., & Reiter, I. (2000). Photosynthetic capacity in relation to nitrogen in the canopy of a Quercus robur, Fraxinus angustifolia and Tilia cordata flood plain forest. Tree physiology, 20(15), 1029-1065.
MetaDigitise	Acer platanoides	Norway Maple	Pn	0.136161	micromolm-2s-1	Morrison, J. A., & Mauck, K. (2007). Experimental field comparison of native and non‐native maple seedlings: natural enemies, ecophysiology, growth and survival. Journal of Ecology, 95(5), 1036-1049.
MetaDigitise	Acer platanoides	Norway Maple	Pn	1.25223	micromolm-2s-1	Morrison, J. A., & Mauck, K. (2007). Experimental field comparison of native and non‐native maple seedlings: natural enemies, ecophysiology, growth and survival. Journal of Ecology, 95(5), 1036-1049.
MetaDigitise	Acer platanoides	Norway Maple	Pn	0.995536	micromolm-2s-1	Morrison, J. A., & Mauck, K. (2007). Experimental field comparison of native and non‐native maple seedlings: natural enemies, ecophysiology, growth and survival. Journal of Ecology, 95(5), 1036-1049.
MetaDigitise	Acer platanoides	Norway Maple	Pn	-0.957589	micromolm-2s-1	Morrison, J. A., & Mauck, K. (2007). Experimental field comparison of native and non‐native maple seedlings: natural enemies, ecophysiology, growth and survival. Journal of Ecology, 95(5), 1036-1049.
MetaDigitise	Acer platanoides	Norway Maple	Pn	0.828125	micromolm-2s-1	Morrison, J. A., & Mauck, K. (2007). Experimental field comparison of native and non‐native maple seedlings: natural enemies, ecophysiology, growth and survival. Journal of Ecology, 95(5), 1036-1049.
MetaDigitise	Acer platanoides	Norway Maple	Pn	0.537946	micromolm-2s-1	Morrison, J. A., & Mauck, K. (2007). Experimental field comparison of native and non‐native maple seedlings: natural enemies, ecophysiology, growth and survival. Journal of Ecology, 95(5), 1036-1049.
MetaDigitise	Acer platanoides	Norway Maple	Pn	1.22991	micromolm-2s-1	Morrison, J. A., & Mauck, K. (2007). Experimental field comparison of native and non‐native maple seedlings: natural enemies, ecophysiology, growth and survival. Journal of Ecology, 95(5), 1036-1049.
MetaDigitise	Acer platanoides	Norway Maple	Pn	1.67634	micromolm-2s-1	Morrison, J. A., & Mauck, K. (2007). Experimental field comparison of native and non‐native maple seedlings: natural enemies, ecophysiology, growth and survival. Journal of Ecology, 95(5), 1036-1049.
MetaDigitise	Acer platanoides	Norway Maple	Pn	1.45312	micromolm-2s-1	Morrison, J. A., & Mauck, K. (2007). Experimental field comparison of native and non‐native maple seedlings: natural enemies, ecophysiology, growth and survival. Journal of Ecology, 95(5), 1036-1049.
MetaDigitise	Acer platanoides	Norway Maple	Stomatal conductance	0.0484716	mmolm-2s-1	Konarska, J., Uddling, J., Holmer, B., Lutz, M., Lindberg, F., Pleijel, H., & Thorsson, S. (2016). Transpiration of urban trees and its cooling effect in a high latitude city. International journal of biometeorology, 60, 159-172.
MetaDigitise	Acer platanoides	Norway Maple	Stomatal conductance	0.0825328	mmolm-2s-1	Konarska, J., Uddling, J., Holmer, B., Lutz, M., Lindberg, F., Pleijel, H., & Thorsson, S. (2016). Transpiration of urban trees and its cooling effect in a high latitude city. International journal of biometeorology, 60, 159-172.
MetaDigitise	Acer platanoides	Norway Maple	Stomatal conductance	0.143	mmolm-2s-1	Leuzinger, S., Vogt, R., & Körner, C. (2010). Tree surface temperature in an urban environment. Agricultural and Forest Meteorology, 150(1), 56-62.
MetaDigitise	Acer platanoides	Norway Maple	Stomatal conductance	0.0975	mmolm-2s-1	Kunz, J., Räder, A., & Bauhus, J. (2016). Effects of drought and rewetting on growth and gas exchange of minor European broadleaved tree species. Forests, 7(10), 239.
MetaDigitise	Acer platanoides	Norway Maple	Stomatal conductance	0.065	mmolm-2s-1	Kunz, J., Räder, A., & Bauhus, J. (2016). Effects of drought and rewetting on growth and gas exchange of minor European broadleaved tree species. Forests, 7(10), 239.
MetaDigitise	Acer platanoides	Norway Maple	Stomatal conductance	0.193	mmolm-2s-1	Leuzinger, S., Vogt, R., & Körner, C. (2010). Tree surface temperature in an urban environment. Agricultural and Forest Meteorology, 150(1), 56-62.
MetaDigitise	Acer platanoides	Norway Maple	Stomatal conductance	0.030131	mmolm-2s-1	Konarska, J., Uddling, J., Holmer, B., Lutz, M., Lindberg, F., Pleijel, H., & Thorsson, S. (2016). Transpiration of urban trees and its cooling effect in a high latitude city. International journal of biometeorology, 60, 159-172.
MetaDigitise	Acer platanoides	Norway Maple	Stomatal conductance	0.0694323	mmolm-2s-1	Konarska, J., Uddling, J., Holmer, B., Lutz, M., Lindberg, F., Pleijel, H., & Thorsson, S. (2016). Transpiration of urban trees and its cooling effect in a high latitude city. International journal of biometeorology, 60, 159-172.
MetaDigitise	Acer platanoides	Norway Maple	Stomatal conductance	0.134	mmolm-2s-1	Leuzinger, S., Vogt, R., & Körner, C. (2010). Tree surface temperature in an urban environment. Agricultural and Forest Meteorology, 150(1), 56-62.
MetaDigitise	Acer platanoides	Norway Maple	Stomatal conductance	0.055	mmolm-2s-1	Kunz, J., Räder, A., & Bauhus, J. (2016). Effects of drought and rewetting on growth and gas exchange of minor European broadleaved tree species. Forests, 7(10), 239.
MetaDigitise	Acer platanoides	Norway Maple	Stomatal conductance	0.02	mmolm-2s-1	Kunz, J., Räder, A., & Bauhus, J. (2016). Effects of drought and rewetting on growth and gas exchange of minor European broadleaved tree species. Forests, 7(10), 239.
MetaDigitise	Acer platanoides	Norway Maple	Stomatal conductance	0.186	mmolm-2s-1	Leuzinger, S., Vogt, R., & Körner, C. (2010). Tree surface temperature in an urban environment. Agricultural and Forest Meteorology, 150(1), 56-62.
MetaDigitise	Acer platanoides	Norway Maple	Stomatal conductance	0.0668122	mmolm-2s-1	Konarska, J., Uddling, J., Holmer, B., Lutz, M., Lindberg, F., Pleijel, H., & Thorsson, S. (2016). Transpiration of urban trees and its cooling effect in a high latitude city. International journal of biometeorology, 60, 159-172.
MetaDigitise	Acer platanoides	Norway Maple	Stomatal conductance	0.0956332	mmolm-2s-1	Konarska, J., Uddling, J., Holmer, B., Lutz, M., Lindberg, F., Pleijel, H., & Thorsson, S. (2016). Transpiration of urban trees and its cooling effect in a high latitude city. International journal of biometeorology, 60, 159-172.
MetaDigitise	Acer platanoides	Norway Maple	Stomatal conductance	0.152	mmolm-2s-1	Leuzinger, S., Vogt, R., & Körner, C. (2010). Tree surface temperature in an urban environment. Agricultural and Forest Meteorology, 150(1), 56-62.
MetaDigitise	Acer platanoides	Norway Maple	Stomatal conductance	0.1575	mmolm-2s-1	Kunz, J., Räder, A., & Bauhus, J. (2016). Effects of drought and rewetting on growth and gas exchange of minor European broadleaved tree species. Forests, 7(10), 239.
MetaDigitise	Acer platanoides	Norway Maple	Stomatal conductance	0.11	mmolm-2s-1	Kunz, J., Räder, A., & Bauhus, J. (2016). Effects of drought and rewetting on growth and gas exchange of minor European broadleaved tree species. Forests, 7(10), 239.
MetaDigitise	Acer platanoides	Norway Maple	Stomatal conductance	0.2	mmolm-2s-1	Leuzinger, S., Vogt, R., & Körner, C. (2010). Tree surface temperature in an urban environment. Agricultural and Forest Meteorology, 150(1), 56-62.
MetaDigitise	Tilia cordata	Little-leaved Linden	Stomatal conductance	0.492996	mmolm-2s-1	Kazda, M., Salzer, J., & Reiter, I. (2000). Photosynthetic capacity in relation to nitrogen in the canopy of a Quercus robur, Fraxinus angustifolia and Tilia cordata flood plain forest. Tree physiology, 20(15), 1029-1037.
MetaDigitise	Tilia cordata	Little-leaved Linden	Stomatal conductance	0.50856	mmolm-2s-1	Kazda, M., Salzer, J., & Reiter, I. (2000). Photosynthetic capacity in relation to nitrogen in the canopy of a Quercus robur, Fraxinus angustifolia and Tilia cordata flood plain forest. Tree physiology, 20(15), 1029-1038.
MetaDigitise	Tilia cordata	Little-leaved Linden	Stomatal conductance	0.621401	mmolm-2s-1	Kazda, M., Salzer, J., & Reiter, I. (2000). Photosynthetic capacity in relation to nitrogen in the canopy of a Quercus robur, Fraxinus angustifolia and Tilia cordata flood plain forest. Tree physiology, 20(15), 1029-1039.
MetaDigitise	Tilia cordata	Little-leaved Linden	Stomatal conductance	0.862646	mmolm-2s-1	Kazda, M., Salzer, J., & Reiter, I. (2000). Photosynthetic capacity in relation to nitrogen in the canopy of a Quercus robur, Fraxinus angustifolia and Tilia cordata flood plain forest. Tree physiology, 20(15), 1029-1040.
MetaDigitise	Tilia cordata	Little-leaved Linden	Stomatal conductance	0.975486	mmolm-2s-1	Kazda, M., Salzer, J., & Reiter, I. (2000). Photosynthetic capacity in relation to nitrogen in the canopy of a Quercus robur, Fraxinus angustifolia and Tilia cordata flood plain forest. Tree physiology, 20(15), 1029-1041.
MetaDigitise	Tilia cordata	Little-leaved Linden	Stomatal conductance	1.03385	mmolm-2s-1	Kazda, M., Salzer, J., & Reiter, I. (2000). Photosynthetic capacity in relation to nitrogen in the canopy of a Quercus robur, Fraxinus angustifolia and Tilia cordata flood plain forest. Tree physiology, 20(15), 1029-1042.
MetaDigitise	Tilia cordata	Little-leaved Linden	Stomatal conductance	0.220623	mmolm-2s-1	Kazda, M., Salzer, J., & Reiter, I. (2000). Photosynthetic capacity in relation to nitrogen in the canopy of a Quercus robur, Fraxinus angustifolia and Tilia cordata flood plain forest. Tree physiology, 20(15), 1029-1043.
MetaDigitise	Tilia cordata	Little-leaved Linden	Stomatal conductance	0.201167	mmolm-2s-1	Kazda, M., Salzer, J., & Reiter, I. (2000). Photosynthetic capacity in relation to nitrogen in the canopy of a Quercus robur, Fraxinus angustifolia and Tilia cordata flood plain forest. Tree physiology, 20(15), 1029-1044.
MetaDigitise	Tilia cordata	Little-leaved Linden	Stomatal conductance	0.177821	mmolm-2s-1	Kazda, M., Salzer, J., & Reiter, I. (2000). Photosynthetic capacity in relation to nitrogen in the canopy of a Quercus robur, Fraxinus angustifolia and Tilia cordata flood plain forest. Tree physiology, 20(15), 1029-1045.
MetaDigitise	Tilia cordata	Little-leaved Linden	Stomatal conductance	0.166148	mmolm-2s-1	Kazda, M., Salzer, J., & Reiter, I. (2000). Photosynthetic capacity in relation to nitrogen in the canopy of a Quercus robur, Fraxinus angustifolia and Tilia cordata flood plain forest. Tree physiology, 20(15), 1029-1046.
MetaDigitise	Tilia cordata	Little-leaved Linden	Stomatal conductance	0.154475	mmolm-2s-1	Kazda, M., Salzer, J., & Reiter, I. (2000). Photosynthetic capacity in relation to nitrogen in the canopy of a Quercus robur, Fraxinus angustifolia and Tilia cordata flood plain forest. Tree physiology, 20(15), 1029-1047.
MetaDigitise	Tilia cordata	Little-leaved Linden	Stomatal conductance	0.135019	mmolm-2s-1	Kazda, M., Salzer, J., & Reiter, I. (2000). Photosynthetic capacity in relation to nitrogen in the canopy of a Quercus robur, Fraxinus angustifolia and Tilia cordata flood plain forest. Tree physiology, 20(15), 1029-1048.
MetaDigitise	Tilia cordata	Little-leaved Linden	Stomatal conductance	0.278988	mmolm-2s-1	Kazda, M., Salzer, J., & Reiter, I. (2000). Photosynthetic capacity in relation to nitrogen in the canopy of a Quercus robur, Fraxinus angustifolia and Tilia cordata flood plain forest. Tree physiology, 20(15), 1029-1049.
MetaDigitise	Tilia cordata	Little-leaved Linden	Stomatal conductance	0.107782	mmolm-2s-1	Kazda, M., Salzer, J., & Reiter, I. (2000). Photosynthetic capacity in relation to nitrogen in the canopy of a Quercus robur, Fraxinus angustifolia and Tilia cordata flood plain forest. Tree physiology, 20(15), 1029-1050.
MetaDigitise	Tilia cordata	Little-leaved Linden	Stomatal conductance	0.356164	mmolm-2s-1	Konarska, J., Uddling, J., Holmer, B., Lutz, M., Lindberg, F., Pleijel, H., & Thorsson, S. (2016). Transpiration of urban trees and its cooling effect in a high latitude city. International journal of biometeorology, 60, 159-172.
MetaDigitise	Acer platanoides	Norway Maple	Evaporation rate	1.72603	mmolm-2s-1	Konarska, J., Uddling, J., Holmer, B., Lutz, M., Lindberg, F., Pleijel, H., & Thorsson, S. (2016). Transpiration of urban trees and its cooling effect in a high latitude city. International journal of biometeorology, 60, 159-172.
MetaDigitise	Acer platanoides	Norway Maple	Evaporation rate	1.42857	mmolm-2s-1	Kunz, J., Räder, A., & Bauhus, J. (2016). Effects of drought and rewetting on growth and gas exchange of minor European broadleaved tree species. Forests, 7(10), 239.
MetaDigitise	Acer platanoides	Norway Maple	Transpiration rate	0.946844	mmolm-2s-1	Kunz, J., Räder, A., & Bauhus, J. (2016). Effects of drought and rewetting on growth and gas exchange of minor European broadleaved tree species. Forests, 7(10), 239.
MetaDigitise	Acer platanoides	Norway Maple	Transpiration rate	0.164	mmolm-2s-1	Anev, S., & Tzvetkova, N. GAS-EXCHANGE RESPONSE OF NORWAY MAPLE (ACER PLATANOIDES L.) AND SILVER LIME (TILIA TOMENTOSA MOENCH) SAPLINGS TO FOREST THINNING.
MetaDigitise	Acer platanoides	Norway Maple	Transpiration rate	0.938	mmolm-2s-1	Anev, S., & Tzvetkova, N. GAS-EXCHANGE RESPONSE OF NORWAY MAPLE (ACER PLATANOIDES L.) AND SILVER LIME (TILIA TOMENTOSA MOENCH) SAPLINGS TO FOREST THINNING.
MetaDigitise	Acer platanoides	Norway Maple	Transpiration rate	0.191781	mmolm-2s-1	Konarska, J., Uddling, J., Holmer, B., Lutz, M., Lindberg, F., Pleijel, H., & Thorsson, S. (2016). Transpiration of urban trees and its cooling effect in a high latitude city. International journal of biometeorology, 60, 159-172.
MetaDigitise	Acer platanoides	Norway Maple	Evaporation rate	1.64384	mmolm-2s-1	Konarska, J., Uddling, J., Holmer, B., Lutz, M., Lindberg, F., Pleijel, H., & Thorsson, S. (2016). Transpiration of urban trees and its cooling effect in a high latitude city. International journal of biometeorology, 60, 159-172.
MetaDigitise	Acer platanoides	Norway Maple	Evaporation rate	1.31229	mmolm-2s-1	Kunz, J., Räder, A., & Bauhus, J. (2016). Effects of drought and rewetting on growth and gas exchange of minor European broadleaved tree species. Forests, 7(10), 239.
MetaDigitise	Acer platanoides	Norway Maple	Transpiration rate	0.398671	mmolm-2s-1	Kunz, J., Räder, A., & Bauhus, J. (2016). Effects of drought and rewetting on growth and gas exchange of minor European broadleaved tree species. Forests, 7(10), 239.
MetaDigitise	Acer platanoides	Norway Maple	Transpiration rate	0.0882353	mmolm-2s-1	Anev, S., & Tzvetkova, N. GAS-EXCHANGE RESPONSE OF NORWAY MAPLE (ACER PLATANOIDES L.) AND SILVER LIME (TILIA TOMENTOSA MOENCH) SAPLINGS TO FOREST THINNING.
MetaDigitise	Acer platanoides	Norway Maple	Transpiration rate	0.690311	mmolm-2s-1	Anev, S., & Tzvetkova, N. GAS-EXCHANGE RESPONSE OF NORWAY MAPLE (ACER PLATANOIDES L.) AND SILVER LIME (TILIA TOMENTOSA MOENCH) SAPLINGS TO FOREST THINNING.
MetaDigitise	Acer platanoides	Norway Maple	Transpiration rate	0.520548	mmolm-2s-1	Konarska, J., Uddling, J., Holmer, B., Lutz, M., Lindberg, F., Pleijel, H., & Thorsson, S. (2016). Transpiration of urban trees and its cooling effect in a high latitude city. International journal of biometeorology, 60, 159-172.
MetaDigitise	Acer platanoides	Norway Maple	Evaporation rate	1.80822	mmolm-2s-1	Konarska, J., Uddling, J., Holmer, B., Lutz, M., Lindberg, F., Pleijel, H., & Thorsson, S. (2016). Transpiration of urban trees and its cooling effect in a high latitude city. International journal of biometeorology, 60, 159-172.
MetaDigitise	Acer platanoides	Norway Maple	Evaporation rate	1.86047	mmolm-2s-1	Kunz, J., Räder, A., & Bauhus, J. (2016). Effects of drought and rewetting on growth and gas exchange of minor European broadleaved tree species. Forests, 7(10), 239.
MetaDigitise	Acer platanoides	Norway Maple	Transpiration rate	1.59468	mmolm-2s-1	Kunz, J., Räder, A., & Bauhus, J. (2016). Effects of drought and rewetting on growth and gas exchange of minor European broadleaved tree species. Forests, 7(10), 239.
MetaDigitise	Acer platanoides	Norway Maple	Transpiration rate	0.217993	mmolm-2s-1	Anev, S., & Tzvetkova, N. GAS-EXCHANGE RESPONSE OF NORWAY MAPLE (ACER PLATANOIDES L.) AND SILVER LIME (TILIA TOMENTOSA MOENCH) SAPLINGS TO FOREST THINNING.
MetaDigitise	Acer platanoides	Norway Maple	Transpiration rate	1.21972	mmolm-2s-1	Anev, S., & Tzvetkova, N. GAS-EXCHANGE RESPONSE OF NORWAY MAPLE (ACER PLATANOIDES L.) AND SILVER LIME (TILIA TOMENTOSA MOENCH) SAPLINGS TO FOREST THINNING.
MetaDigitise	Acer platanoides	Norway Maple	Transpiration rate	0.573379	mmolm-2s-1	Sellin, A., & Kupper, P. (2007). Temperature, light and leaf hydraulic conductance of little-leaf linden (Tilia cordata) in a mixed forest canopy. Tree physiology, 27(5), 679-688.
MetaDigitise	Tilia cordata	Little-leaved Linden	Transpiration rate	1.36689	mmolm-2s-1	Sellin, A., & Kupper, P. (2007). Temperature, light and leaf hydraulic conductance of little-leaf linden (Tilia cordata) in a mixed forest canopy. Tree physiology, 27(5), 679-688.
MetaDigitise	Tilia cordata	Little-leaved Linden	Transpiration rate	0.547782	mmolm-2s-1	Sellin, A., & Kupper, P. (2007). Temperature, light and leaf hydraulic conductance of little-leaf linden (Tilia cordata) in a mixed forest canopy. Tree physiology, 27(5), 679-688.
MetaDigitise	Tilia cordata	Little-leaved Linden	Transpiration rate	1.29522	mmolm-2s-1	Sellin, A., & Kupper, P. (2007). Temperature, light and leaf hydraulic conductance of little-leaf linden (Tilia cordata) in a mixed forest canopy. Tree physiology, 27(5), 679-688.
MetaDigitise	Tilia cordata	Little-leaved Linden	Transpiration rate	0.598976	mmolm-2s-1	Sellin, A., & Kupper, P. (2007). Temperature, light and leaf hydraulic conductance of little-leaf linden (Tilia cordata) in a mixed forest canopy. Tree physiology, 27(5), 679-688.
MetaDigitise	Tilia cordata	Little-leaved Linden	Transpiration rate	1.43857	mmolm-2s-1	Sellin, A., & Kupper, P. (2007). Temperature, light and leaf hydraulic conductance of little-leaf linden (Tilia cordata) in a mixed forest canopy. Tree physiology, 27(5), 679-688.
MetaDigitise	Acer platanoides	Norway Maple	WUE	25	micro/mmol	Anev, S., & Tzvetkova, N. GAS-EXCHANGE RESPONSE OF NORWAY MAPLE (ACER PLATANOIDES L.) AND SILVER LIME (TILIA TOMENTOSA MOENCH) SAPLINGS TO FOREST THINNING.
MetaDigitise	Acer platanoides	Norway Maple	WUE	7.9	micro/mmol	Anev, S., & Tzvetkova, N. GAS-EXCHANGE RESPONSE OF NORWAY MAPLE (ACER PLATANOIDES L.) AND SILVER LIME (TILIA TOMENTOSA MOENCH) SAPLINGS TO FOREST THINNING.
MetaDigitise	Acer platanoides	Norway Maple	WUE	16.2712	micro/mmol	Anev, S., & Tzvetkova, N. GAS-EXCHANGE RESPONSE OF NORWAY MAPLE (ACER PLATANOIDES L.) AND SILVER LIME (TILIA TOMENTOSA MOENCH) SAPLINGS TO FOREST THINNING.
MetaDigitise	Acer platanoides	Norway Maple	WUE	5.8983	micro/mmol	Anev, S., & Tzvetkova, N. GAS-EXCHANGE RESPONSE OF NORWAY MAPLE (ACER PLATANOIDES L.) AND SILVER LIME (TILIA TOMENTOSA MOENCH) SAPLINGS TO FOREST THINNING.
MetaDigitise	Acer platanoides	Norway Maple	WUE	53.2881	micro/mmol	Anev, S., & Tzvetkova, N. GAS-EXCHANGE RESPONSE OF NORWAY MAPLE (ACER PLATANOIDES L.) AND SILVER LIME (TILIA TOMENTOSA MOENCH) SAPLINGS TO FOREST THINNING.
MetaDigitise	Acer platanoides	Norway Maple	WUE	9.55932	micro/mmol	Anev, S., & Tzvetkova, N. GAS-EXCHANGE RESPONSE OF NORWAY MAPLE (ACER PLATANOIDES L.) AND SILVER LIME (TILIA TOMENTOSA MOENCH) SAPLINGS TO FOREST THINNING.
MetaDigitise	Tilia cordata	Little-leaved Linden	WUE	6.22699	micro/mmol	Kazda, M., Salzer, J., & Reiter, I. (2000). Photosynthetic capacity in relation to nitrogen in the canopy of a Quercus robur, Fraxinus angustifolia and Tilia cordata flood plain forest. Tree physiology, 20(15), 1029-1037.
MetaDigitise	Tilia cordata	Little-leaved Linden	WUE	6.59509	micro/mmol	Kazda, M., Salzer, J., & Reiter, I. (2000). Photosynthetic capacity in relation to nitrogen in the canopy of a Quercus robur, Fraxinus angustifolia and Tilia cordata flood plain forest. Tree physiology, 20(15), 1029-1038.
MetaDigitise	Tilia cordata	Little-leaved Linden	WUE	6.77914	micro/mmol	Kazda, M., Salzer, J., & Reiter, I. (2000). Photosynthetic capacity in relation to nitrogen in the canopy of a Quercus robur, Fraxinus angustifolia and Tilia cordata flood plain forest. Tree physiology, 20(15), 1029-1039.
MetaDigitise	Tilia cordata	Little-leaved Linden	WUE	4.3865	micro/mmol	Kazda, M., Salzer, J., & Reiter, I. (2000). Photosynthetic capacity in relation to nitrogen in the canopy of a Quercus robur, Fraxinus angustifolia and Tilia cordata flood plain forest. Tree physiology, 20(15), 1029-1040.
MetaDigitise	Tilia cordata	Little-leaved Linden	WUE	4.57055	micro/mmol	Kazda, M., Salzer, J., & Reiter, I. (2000). Photosynthetic capacity in relation to nitrogen in the canopy of a Quercus robur, Fraxinus angustifolia and Tilia cordata flood plain forest. Tree physiology, 20(15), 1029-1041.
MetaDigitise	Tilia cordata	Little-leaved Linden	WUE	4.71779	micro/mmol	Kazda, M., Salzer, J., & Reiter, I. (2000). Photosynthetic capacity in relation to nitrogen in the canopy of a Quercus robur, Fraxinus angustifolia and Tilia cordata flood plain forest. Tree physiology, 20(15), 1029-1042.
MetaDigitise	Tilia cordata	Little-leaved Linden	WUE	5.15951	micro/mmol	Kazda, M., Salzer, J., & Reiter, I. (2000). Photosynthetic capacity in relation to nitrogen in the canopy of a Quercus robur, Fraxinus angustifolia and Tilia cordata flood plain forest. Tree physiology, 20(15), 1029-1043.
MetaDigitise	Tilia cordata	Little-leaved Linden	WUE	6.07975	micro/mmol	Kazda, M., Salzer, J., & Reiter, I. (2000). Photosynthetic capacity in relation to nitrogen in the canopy of a Quercus robur, Fraxinus angustifolia and Tilia cordata flood plain forest. Tree physiology, 20(15), 1029-1044.
MetaDigitise	Tilia cordata	Little-leaved Linden	WUE	7.03681	micro/mmol	Kazda, M., Salzer, J., & Reiter, I. (2000). Photosynthetic capacity in relation to nitrogen in the canopy of a Quercus robur, Fraxinus angustifolia and Tilia cordata flood plain forest. Tree physiology, 20(15), 1029-1045.
MetaDigitise	Tilia cordata	Little-leaved Linden	WUE	7.40491	micro/mmol	Kazda, M., Salzer, J., & Reiter, I. (2000). Photosynthetic capacity in relation to nitrogen in the canopy of a Quercus robur, Fraxinus angustifolia and Tilia cordata flood plain forest. Tree physiology, 20(15), 1029-1046.
MetaDigitise	Tilia cordata	Little-leaved Linden	WUE	4.60736	micro/mmol	Kazda, M., Salzer, J., & Reiter, I. (2000). Photosynthetic capacity in relation to nitrogen in the canopy of a Quercus robur, Fraxinus angustifolia and Tilia cordata flood plain forest. Tree physiology, 20(15), 1029-1047.
MetaDigitise	Tilia cordata	Little-leaved Linden	WUE	5.30675	micro/mmol	Kazda, M., Salzer, J., & Reiter, I. (2000). Photosynthetic capacity in relation to nitrogen in the canopy of a Quercus robur, Fraxinus angustifolia and Tilia cordata flood plain forest. Tree physiology, 20(15), 1029-1048.
MetaDigitise	Tilia cordata	Little-leaved Linden	WUE	5.67485	micro/mmol	Kazda, M., Salzer, J., & Reiter, I. (2000). Photosynthetic capacity in relation to nitrogen in the canopy of a Quercus robur, Fraxinus angustifolia and Tilia cordata flood plain forest. Tree physiology, 20(15), 1029-1049.
MetaDigitise	Tilia cordata	Little-leaved Linden	WUE	5.82209	micro/mmol	Kazda, M., Salzer, J., & Reiter, I. (2000). Photosynthetic capacity in relation to nitrogen in the canopy of a Quercus robur, Fraxinus angustifolia and Tilia cordata flood plain forest. Tree physiology, 20(15), 1029-1050.
MetaDigitise	Tilia cordata	Little-leaved Linden	WUE	6.59509	micro/mmol	Kazda, M., Salzer, J., & Reiter, I. (2000). Photosynthetic capacity in relation to nitrogen in the canopy of a Quercus robur, Fraxinus angustifolia and Tilia cordata flood plain forest. Tree physiology, 20(15), 1029-1051.
MetaDigitise	Tilia cordata	Little-leaved Linden	WUE	7.18405	micro/mmol	Kazda, M., Salzer, J., & Reiter, I. (2000). Photosynthetic capacity in relation to nitrogen in the canopy of a Quercus robur, Fraxinus angustifolia and Tilia cordata flood plain forest. Tree physiology, 20(15), 1029-1052.
MetaDigitise	Tilia cordata	Little-leaved Linden	WUE	8.8773	micro/mmol	Kazda, M., Salzer, J., & Reiter, I. (2000). Photosynthetic capacity in relation to nitrogen in the canopy of a Quercus robur, Fraxinus angustifolia and Tilia cordata flood plain forest. Tree physiology, 20(15), 1029-1053.
MetaDigitise	Acer platanoides	Norway Maple	WUE	-0.0227273	micro/mmol	Morrison, J. A., & Mauck, K. (2007). Experimental field comparison of native and non‐native maple seedlings: natural enemies, ecophysiology, growth and survival. Journal of Ecology, 95(5), 1036-1049.
MetaDigitise	Acer platanoides	Norway Maple	WUE	1.09091	micro/mmol	Morrison, J. A., & Mauck, K. (2007). Experimental field comparison of native and non‐native maple seedlings: natural enemies, ecophysiology, growth and survival. Journal of Ecology, 95(5), 1036-1049.
MetaDigitise	Acer platanoides	Norway Maple	WUE	0.483471	micro/mmol	Morrison, J. A., & Mauck, K. (2007). Experimental field comparison of native and non‐native maple seedlings: natural enemies, ecophysiology, growth and survival. Journal of Ecology, 95(5), 1036-1049.
MetaDigitise	Acer platanoides	Norway Maple	WUE	-0.514463	micro/mmol	Morrison, J. A., & Mauck, K. (2007). Experimental field comparison of native and non‐native maple seedlings: natural enemies, ecophysiology, growth and survival. Journal of Ecology, 95(5), 1036-1049.
MetaDigitise	Acer platanoides	Norway Maple	WUE	0.671488	micro/mmol	Morrison, J. A., & Mauck, K. (2007). Experimental field comparison of native and non‐native maple seedlings: natural enemies, ecophysiology, growth and survival. Journal of Ecology, 95(5), 1036-1049.
MetaDigitise	Acer platanoides	Norway Maple	WUE	0.165289	micro/mmol	Morrison, J. A., & Mauck, K. (2007). Experimental field comparison of native and non‐native maple seedlings: natural enemies, ecophysiology, growth and survival. Journal of Ecology, 95(5), 1036-1049.
MetaDigitise	Acer platanoides	Norway Maple	WUE	0.469008	micro/mmol	Morrison, J. A., & Mauck, K. (2007). Experimental field comparison of native and non‐native maple seedlings: natural enemies, ecophysiology, growth and survival. Journal of Ecology, 95(5), 1036-1049.
MetaDigitise	Acer platanoides	Norway Maple	WUE	1.51033	micro/mmol	Morrison, J. A., & Mauck, K. (2007). Experimental field comparison of native and non‐native maple seedlings: natural enemies, ecophysiology, growth and survival. Journal of Ecology, 95(5), 1036-1049.
MetaDigitise	Acer platanoides	Norway Maple	WUE	0.801653	micro/mmol	Morrison, J. A., & Mauck, K. (2007). Experimental field comparison of native and non‐native maple seedlings: natural enemies, ecophysiology, growth and survival. Journal of Ecology, 95(5), 1036-1049.
